# Supplementary material for: Heterozygosity for neurodevelopmental disorder-associated TRIO variants yields distinct deficits in behavior, neuronal development, and synaptic transmission in mice
Source: eLife. 2025 Jun 9;13:RP103620. doi: 10.7554/eLife.103620 (PMC12148328; doi:10.7554/eLife.103620)
Supplement: Figure 1—figure supplement 1—source data 1. [file elife-103620-fig1-figsupp1-data1.zip]

Archive with 23 entries (22 files):
- Figure 1-figure supplement 1-source data 1/
- Figure 1-figure supplement 1-source data 1/.DS_Store
- Figure 1-figure supplement 1-source data 1/K1431M CB1 Ponceau.tif
- Figure 1-figure supplement 1-source data 1/K1431M CB1 WB TrioSR56.tif
- Figure 1-figure supplement 1-source data 1/K1431M CB2 Ponceau.tif
- Figure 1-figure supplement 1-source data 1/K1431M CB2 WB TrioDH2.tif
- Figure 1-figure supplement 1-source data 1/K1431M CTX1 Ponceau.tif
- Figure 1-figure supplement 1-source data 1/K1431M CTX1 WB TrioSR56.tif
- Figure 1-figure supplement 1-source data 1/K1431M CTX2 Ponceau.tif
- Figure 1-figure supplement 1-source data 1/K1431M CTX2 WB TrioDH2.tif
- Figure 1-figure supplement 1-source data 1/K1918X CB1 WB TrioSR56.tif
- Figure 1-figure supplement 1-source data 1/K1918X CB2 WB TrioDH2.tif
- Figure 1-figure supplement 1-source data 1/K1918X CTX+CB Ponceau.tif
- Figure 1-figure supplement 1-source data 1/K1918X CTX1 WB TrioSR56.tif
- Figure 1-figure supplement 1-source data 1/K1918X CTX2 WB TrioDH2.tif
- Figure 1-figure supplement 1-source data 1/M2145T CB1 Ponceau.tif
- Figure 1-figure supplement 1-source data 1/M2145T CB1 WB TrioSR56.tif
- Figure 1-figure supplement 1-source data 1/M2145T CB2 Ponceau.tif
- Figure 1-figure supplement 1-source data 1/M2145T CB2 WB TrioDH2.tif
- Figure 1-figure supplement 1-source data 1/M2145T CTX1 Ponceau.tif
- Figure 1-figure supplement 1-source data 1/M2145T CTX1 WB TrioSR56.tif
- Figure 1-figure supplement 1-source data 1/M2145T CTX2 Ponceau.tif
- Figure 1-figure supplement 1-source data 1/M2145T CTX2 WB TrioDH2.tif
