# Supplementary material for: Heterozygosity for neurodevelopmental disorder-associated TRIO variants yields distinct deficits in behavior, neuronal development, and synaptic transmission in mice
Source: eLife. 2025 Jun 9;13:RP103620. doi: 10.7554/eLife.103620 (PMC12148328; doi:10.7554/eLife.103620)
Supplement: Figure 1—figure supplement 1—source data 3. [file elife-103620-fig1-figsupp1-data3.zip]

Archive with 8 entries (7 files):
- Figure 1-figure supplement 1-source data 3/
- Figure 1-figure supplement 1-source data 3/.DS_Store
- Figure 1-figure supplement 1-source data 3/CTXsyn WB PSD95.tif
- Figure 1-figure supplement 1-source data 3/CTXsyn WB Syn.tif
- Figure 1-figure supplement 1-source data 3/CTXsyn WB TrioSR56.tif
- Figure 1-figure supplement 1-source data 3/K1431M CTXsyn Ponceau.tif
- Figure 1-figure supplement 1-source data 3/K1918X CTXsyn Ponceau.tif
- Figure 1-figure supplement 1-source data 3/M2145T CTXsyn Ponceau.tif
