# Supplementary material for: Heterozygosity for neurodevelopmental disorder-associated TRIO variants yields distinct deficits in behavior, neuronal development, and synaptic transmission in mice
Source: eLife. 2025 Jun 9;13:RP103620. doi: 10.7554/eLife.103620 (PMC12148328; doi:10.7554/eLife.103620)
Supplement: Figure 1—figure supplement 1—source data 4. [file elife-103620-fig1-figsupp1-data4.zip]

Archive with 3 entries (2 files):
- Figure 1-figure supplement 1-source data 4/
- Figure 1-figure supplement 1-source data 4/.DS_Store
- Figure 1-figure supplement 1-source data 4/Figure 1-figure supplement 1-source data 4.pdf
