# Supplementary material for: Heterozygosity for neurodevelopmental disorder-associated TRIO variants yields distinct deficits in behavior, neuronal development, and synaptic transmission in mice
Source: eLife. 2025 Jun 9;13:RP103620. doi: 10.7554/eLife.103620 (PMC12148328; doi:10.7554/eLife.103620)
Supplement: Figure 7—source data 3. [file elife-103620-fig7-data3.zip]

Archive with 13 entries (12 files):
- Figure 7-source data 3/
- Figure 7-source data 3/.DS_Store
- Figure 7-source data 3/CTXsyn 15ug WB Syt3.tif
- Figure 7-source data 3/CTXsyn 15ug-1 Ponceau.tif
- Figure 7-source data 3/CTXsyn 15ug-2 Ponceau.tif
- Figure 7-source data 3/CTXsyn 15ug-3 Ponceau.tif
- Figure 7-source data 3/CTXsyn 2ug Ponceau.tif
- Figure 7-source data 3/CTXsyn 2ug WB Syp.tif
- Figure 7-source data 3/CTXsyn 5ug Ponceau.tif
- Figure 7-source data 3/CTXsyn 5ug WB STX1a.tif
- Figure 7-source data 3/K1431M CTXsyn 2ug WB Munc18.tif
- Figure 7-source data 3/K1918X CTXsyn 2ug WB Munc18.tif
- Figure 7-source data 3/M2145T CTXsyn 2ug WB Munc18.tif
