# Supplementary material for: Heterozygosity for neurodevelopmental disorder-associated TRIO variants yields distinct deficits in behavior, neuronal development, and synaptic transmission in mice
Source: eLife. 2025 Jun 9;13:RP103620. doi: 10.7554/eLife.103620 (PMC12148328; doi:10.7554/eLife.103620)
Supplement: Figure 7—source data 5. [file elife-103620-fig7-data5.zip]

Archive with 9 entries (8 files):
- Folder 7-source data 5/
- Folder 7-source data 5/.DS_Store
- Folder 7-source data 5/CTX1 Ponceau.tif
- Folder 7-source data 5/CTX1 WB Vav2(Colorimetric).tif
- Folder 7-source data 5/CTX1 WB Vav2.tif
- Folder 7-source data 5/CTX2 Ponceau.tif
- Folder 7-source data 5/CTX2 WB Tiam1.tif
- Folder 7-source data 5/CTX3 Ponceau.tif
- Folder 7-source data 5/CTX3 WB Kalrn.tif
