# Supplementary material for: Heterozygosity for neurodevelopmental disorder-associated TRIO variants yields distinct deficits in behavior, neuronal development, and synaptic transmission in mice
Source: eLife. 2025 Jun 9;13:RP103620. doi: 10.7554/eLife.103620 (PMC12148328; doi:10.7554/eLife.103620)
Supplement: Figure 7—figure supplement 1—source data 1. [file elife-103620-fig7-figsupp1-data1.xls]

## Sheet: Two-sample mod T
Accession_Gene_numuniquepeps	adj.P.Val.K1918X.over.K1431M	adj.P.Val.M2145T.over.K1431M	adj.P.Val.WT.over.K1431M	adj.P.Val.M2145T.over.K1918X	adj.P.Val.WT.over.K1918X	adj.P.Val.WT.over.M2145T	Log.P.Value.K1918X.over.K1431M	Log.P.Value.M2145T.over.K1431M	Log.P.Value.WT.over.K1431M	Log.P.Value.M2145T.over.K1918X	Log.P.Value.WT.over.K1918X	Log.P.Value.WT.over.M2145T	logFC.K1918X.over.K1431M	logFC.M2145T.over.K1431M	logFC.WT.over.K1431M	logFC.M2145T.over.K1918X	logFC.WT.over.K1918X	logFC.WT.over.M2145T	logFC.raw.K1918X.over.K1431M	logFC.raw.M2145T.over.K1431M	logFC.raw.WT.over.K1431M	logFC.raw.M2145T.over.K1918X	logFC.raw.WT.over.K1918X	logFC.raw.WT.over.M2145T	P.Value.K1918X.over.K1431M	P.Value.M2145T.over.K1431M	P.Value.WT.over.K1431M	P.Value.M2145T.over.K1918X	P.Value.WT.over.K1918X	P.Value.WT.over.M2145T	t.K1918X.over.K1431M	t.M2145T.over.K1431M	t.WT.over.K1431M	t.M2145T.over.K1918X	t.WT.over.K1918X	t.WT.over.M2145T	log2_TMT_126C_MeanMulti.all.16_median	log2_TMT_127N_MeanMulti.all.16_median	log2_TMT_127C_MeanMulti.all.16_median	log2_TMT_128N_MeanMulti.all.16_median	log2_TMT_128C_MeanMulti.all.16_median	log2_TMT_129N_MeanMulti.all.16_median	log2_TMT_129C_MeanMulti.all.16_median	log2_TMT_130N_MeanMulti.all.16_median	log2_TMT_130C_MeanMulti.all.16_median	log2_TMT_131N_MeanMulti.all.16_median	log2_TMT_131C_MeanMulti.all.16_median	log2_TMT_132N_MeanMulti.all.16_median	log2_TMT_132C_MeanMulti.all.16_median
B1ARU4_Macf1_289	0.999424	0.994771	0.99706	0.997776	0.983958	0.99707	0.858401	0.130994	0.0600232	1.0198	0.772247	0.192269	-0.0885278	0.0133505	-0.00649528	0.101878	0.0820325	-0.0198458	-0.009	-0.0005	-0.00175	0.0105	0.00725	-0.00325	0.820654	0.970288	0.986274	0.790715	0.837096	0.956694	-0.233892	0.0383696	-0.0177067	0.273938	0.211869	-0.0559059	-0.0963558	-0.117768	-0.0108789	0.251281	-0.461494	0.34929	-0.210087	0.0204391	-0.025942	-0.116739	0.0499623	0.19838	-0.285361
Q9JHU4_Dync1h1_262	0.999424	0.992048	0.98281	0.997776	0.978136	0.95021	0.0838596	0.282877	2.18846	0.320008	1.78987	2.36342	-0.00986519	0.0296378	-0.222	0.039503	-0.212135	-0.251638	-0.00175	-0.00075	-0.01825	0.003	-0.0165	-0.0195	0.980876	0.936941	0.604163	0.928965	0.662236	0.580307	-0.0246917	0.0815115	-0.537952	0.0918427	-0.452155	-0.574562	-0.825907	-0.246243	0.0108789	0.462886	-0.579825	0.662446	0.187973	-0.0204391	0.441013	0.376158	-0.0915975	-0.317407	-0.025942
Q9QXS1-8_Plec_260	0.999424	0.654709	0.982766	0.997776	0.978136	0.912192	13.3771	13.7802	3.89255	0.596652	3.64463	4.16814	1.15562	1.23357	0.607843	0.0779432	-0.547778	-0.625722	0.09675	0.09975	0.0585	0.005	-0.03825	-0.04325	0.045951	0.041877	0.408079	0.871635	0.432053	0.382988	2.33893	2.39763	0.869443	0.166561	-0.823864	-0.91945	-1.26639	-0.22483	1.63183	-0.793519	-0.0118332	0.999692	0.51969	0.0306587	-0.220507	1.02471	0.133233	0.912546	-0.103768
Q6ZWR6_Syne1_260	0.999424	0.862128	0.985464	0.997776	0.999055	0.965245	1.31849	3.62466	1.4868	1.28708	0.0652381	1.62794	0.157901	0.322932	0.148683	0.165031	-0.00921811	-0.174249	0.01	0.02425	0.0125	0.01625	0.0025	-0.01375	0.73816	0.434044	0.7101	0.743518	0.985091	0.687395	0.345539	0.821456	0.384197	0.338131	-0.0192318	-0.416292	-0.385423	-0.0749434	0.424276	0.171929	0.437827	0.614268	-0.950921	0.0715369	-0.0648549	-0.116739	0.14156	0.87287	0.25942
A3KGU7_Sptan1_207	0.999424	0.998036	0.985717	0.997776	0.996393	0.969566	1.13603	0.0652135	1.40705	1.01683	0.167935	1.28646	0.111955	0.00675823	0.130974	-0.105197	0.0190191	0.124216	0.009	-0.0015	0.01275	-0.0085	0.00375	0.01225	0.769833	0.985096	0.72326	0.791256	0.96207	0.743626	0.302192	0.0192425	0.365846	-0.273209	0.0489453	0.337785	-0.0275302	0.31048	0.108789	-0.0793519	-0.212997	0.34929	0.375946	-0.275928	-0.363187	0.103768	-0.149887	0.22483	-0.116739
S4R2F3_Ank2_202	0.999424	0.922475	0.993556	0.997776	0.978136	0.929383	2.13447	2.24255	0.319988	6.1911	2.02484	3.30065	-0.234712	0.234287	-0.0403229	0.468999	0.194389	-0.27461	-0.017	0.02375	0.00125	0.04275	0.01825	-0.0245	0.61172	0.596684	0.928969	0.240375	0.627359	0.467665	-0.5271	0.549893	-0.0917704	1.26292	0.503162	-0.759851	-0.165181	0.0321186	0.271972	-0.145478	-0.437827	-0.445646	0.232202	-0.132854	0.0389129	0.233478	0.383044	0.436435	-0.674491
Q62261_Sptbn1_161	0.999424	0.94872	0.990592	0.997776	0.996236	0.985993	1.04755	1.52407	0.807236	0.349078	0.178103	0.544485	0.100795	0.138442	0.0807268	0.0376469	-0.0200686	-0.0577155	0.0075	0.01	0.00875	0.0045	0.00125	-0.00325	0.78568	0.704033	0.830379	0.922767	0.95982	0.882168	0.280744	0.39308	0.220785	0.0998839	-0.0518512	-0.152686	-0.289067	0.107062	0.29373	-0.132253	-0.236663	0.421557	-0.0331717	-0.091976	-0.298332	0.363187	0	0.145478	-0.0907968
Q9QYX7_Pclo_189	0.999424	0.897172	0.990592	0.997776	0.976937	0.932995	6.27163	2.93316	0.777283	2.09444	5.56434	3.08943	0.499018	0.271575	-0.103596	-0.227443	-0.602614	-0.37517	0.0435	0.02425	-0.00475	-0.01725	-0.04825	-0.031	0.235959	0.50896	0.836126	0.617385	0.277694	0.490972	1.27616	0.689693	-0.213175	-0.518552	-1.15804	-0.71942	-0.688256	-0.406836	0.837674	-0.991898	-0.366828	0.409512	0.464403	0.654052	-0.66152	0.207536	0.374717	0.330633	-0.363187
E9Q401_Ryr2_160	0.999424	0.96041	0.982766	0.997776	0.976937	0.873908	1.60649	1.31095	6.31876	0.575581	7.14814	8.33538	0.197063	0.120854	-0.554149	-0.0762092	-0.751213	-0.675003	0.01675	0.00975	-0.0415	-0.005	-0.05825	-0.05325	0.690798	0.739444	0.233413	0.875874	0.192835	0.146711	0.411754	0.343782	-1.2811	-0.161006	-1.41171	-1.59518	-0.963558	0.374717	-0.641854	-0.409985	0.201164	1.46943	-0.132687	-0.173732	0.168623	0.389129	0.0915975	0.409985	0.428042
A2ARP8_Map1a_131	0.999424	0.774887	0.990592	0.997776	0.978136	0.873908	0.408977	7.37113	1.29069	6.50951	1.80382	9.97618	0.049688	0.564885	-0.143677	0.515197	-0.193365	-0.708562	0.0025	0.04675	-0.0135	0.04625	-0.016	-0.06225	0.910128	0.183184	0.742902	0.223382	0.660112	0.10055	0.116316	1.45039	-0.338707	1.31411	-0.455222	-1.83942	-0.247772	-0.556723	0.29373	-0.409985	-0.461494	-0.277023	0.51969	0.0715369	0.207536	0.479926	0.59122	0.634815	-0.713404
A2AN08_Ubr4_139	0.999424	0.991641	0.990592	0.997776	0.978136	0.957778	0.656712	0.288169	1.12581	0.408647	2.34024	1.79575	-0.0889345	-0.0405241	0.144288	0.0484103	0.233223	0.184812	-0.00475	-0.00325	0.0145	0.0035	0.01925	0.01575	0.859664	0.9358	0.771648	0.910197	0.583412	0.66134	-0.182292	-0.0829899	0.299469	0.116217	0.569542	0.453611	0.234007	-0.0214124	-0.0870311	0.595139	0.532493	-0.228845	-0.19903	-0.316806	0.583694	-0.337245	-0.291447	0.0264506	-0.778259
A0A0R4J0I9_Lrp1_141	0.999424	0.775598	0.982766	0.997776	0.984181	0.913395	1.50222	7.15701	2.47426	4.55474	0.640336	3.96662	-0.199619	-0.691514	-0.286342	-0.491895	-0.0867224	0.405173	-0.018	-0.0655	-0.02725	-0.0455	-0.00925	0.03625	0.707584	0.192442	0.565684	0.350369	0.862912	0.401179	-0.388076	-1.41696	-0.597171	-0.98853	-0.177859	0.883139	0.220242	-0.182005	-0.500429	0.568688	0.390495	-0.156578	0.873521	-0.654052	-0.907968	0.0907968	-0.816051	0.119028	0.0778259
Q8BPN8_Dmxl2_123	0.999424	0.989924	0.982766	0.997776	0.976937	0.889059	0.569011	0.352097	6.17458	0.241209	5.3502	5.95963	-0.0751807	-0.03933	0.507786	0.0358506	0.582967	0.547116	-0.01	-0.00425	0.04025	0.00775	0.05025	0.0425	0.877201	0.922126	0.241291	0.945974	0.291729	0.253535	-0.159281	-0.100727	1.25793	0.0698049	1.12246	1.22371	0.344128	-0.171299	0.565702	0.991898	-0.579825	1.01174	-0.420175	-0.613173	0.350216	0.0518839	-0.0666164	-0.793519	-0.142681
A0A1L1SQ51_Tln2_121	0.999424	0.992423	0.996962	0.997776	0.976937	0.99013	5.01632	0.267897	0.0939218	5.60172	4.2983	0.344207	0.398592	-0.0278894	0.0112831	-0.426482	-0.387309	0.0391726	0.02975	-0.007	0.001	-0.03475	-0.02875	0.006	0.315042	0.940178	0.978606	0.275314	0.37168	0.923803	1.0683	-0.0773171	0.0276014	-1.16646	-0.941933	0.0984874	-0.646961	0.331892	0.119668	-0.290957	0.579825	0.301112	0.243259	-0.0613173	0.0907968	-0.220507	-0.116579	-0.396759	-0.025942
P20357_Map2_120	0.999424	0.977957	0.990592	0.997776	0.978136	0.996495	4.26185	0.710276	0.885225	3.99854	3.39518	0.240939	-0.459464	-0.0813415	-0.10711	0.378123	0.352354	-0.0257682	-0.037	-0.00425	-0.0085	0.03475	0.0285	-0.00625	0.374813	0.849127	0.815601	0.398241	0.457596	0.946033	-0.937059	-0.196178	-0.240422	0.889745	0.777352	-0.0696919	0.523074	0.149887	-0.239335	0.0132253	-1.07682	-0.1084	0.375946	-0.153293	0.0648549	0.142681	0.249811	0.0925772	-0.622607
Q5SV64_Myh10_120	0.999424	0.737689	0.990592	0.997776	0.978136	0.891475	5.96932	8.84627	1.11383	0.358176	3.68082	5.16217	0.566749	0.612875	0.134397	0.0461259	-0.432352	-0.478477	0.04825	0.04875	0.01375	0.0025	-0.0345	-0.037	0.252969	0.130429	0.773778	0.920836	0.428467	0.304638	1.22711	1.67588	0.296582	0.102391	-0.83054	-1.09163	-0.440484	-0.588841	0.739764	-0.462886	-0.627158	1.02378	0.375946	0.204391	0.453984	0.441013	0.0416352	0.22483	-0.350216
P19096_Fasn_107	0.999424	0.947316	0.985464	0.997776	0.978136	0.99707	0.0869793	1.60981	1.52931	1.39713	1.41234	0.20105	-0.0107458	0.142725	0.167443	0.153471	0.178189	0.0247176	-0.0045	0.01275	0.0125	0.01925	0.017	-0.00225	0.980171	0.69027	0.703184	0.724915	0.722381	0.954762	-0.0256013	0.41252	0.393896	0.363846	0.367025	0.0584038	-0.412954	-0.374717	0.304609	0.753843	-0.402328	0.746758	-0.39806	-0.388343	0.012971	0.012971	0.291447	-0.145478	-0.246449
A2AFQ0_Huwe1_112	0.999424	0.988251	0.982766	0.997776	0.978136	0.938564	0.905504	0.383391	2.386	0.518089	3.26696	2.87393	-0.0937158	-0.037532	0.223628	0.0561838	0.317344	0.26116	-0.00975	-0.003	0.016	0.00875	0.02575	0.017	0.811801	0.915505	0.577298	0.887546	0.471307	0.515949	-0.245693	-0.109328	0.579069	0.145739	0.753096	0.677422	0.371658	0.289067	-0.402519	0.396759	0.366828	-0.56609	-0.353831	-0.0613173	-0.0518839	-0.25942	0.133233	-0.211605	-0.207536
Q5SXR6_Cltc_95	0.999424	0.710649	0.982766	0.997776	0.976937	0.998881	0.248623	10.1253	8.27121	6.9226	6.21384	0.151696	0.0321323	0.646843	0.665206	0.614711	0.633074	0.0183635	-0.004	0.0515	0.0525	0.0575	0.0565	-0.001	0.94436	0.097157	0.148895	0.203114	0.23912	0.965674	0.071899	1.86625	1.58443	1.37969	1.26391	0.0443041	0.0825907	-0.182005	0.815916	0.886096	-0.295829	0.734713	-0.663434	-0.705149	0.207536	0.596665	0.341409	0.383534	0
D3YZ62_Myo5a_101	0.999424	0.825418	0.990592	0.986722	0.981636	0.873908	2.35157	4.58336	1.27281	9.68978	1.0081	8.01491	-0.255126	0.415732	-0.147533	0.670858	0.107593	-0.563264	-0.0185	0.04075	-0.00925	0.06125	0.00925	-0.052	0.581892	0.348068	0.745967	0.107404	0.792848	0.157946	-0.57257	0.993736	-0.334497	1.80107	0.270827	-1.54653	0.192712	-0.449661	-0.108789	-0.171929	-0.70999	0.144534	-0.187973	-0.214611	0.350216	0.298332	0.524604	0.542238	-0.350216
Q9EPN1_Nbea_100	0.999424	0.864128	0.982766	0.997776	0.981636	0.97433	1.09427	3.58694	2.24235	2.23115	0.991593	1.10412	0.105383	0.315644	0.202129	0.210261	0.0967461	-0.113515	0.01	0.02475	0.0175	0.01675	0.0075	-0.00925	0.777273	0.437831	0.596713	0.598254	0.795867	0.775511	0.292104	0.814449	0.549255	0.547426	0.266774	-0.294298	0.110121	-0.0642372	0.141425	0.22483	-0.0828322	0.0481779	-0.154801	0.214611	0.4021	0.687462	-0.0249811	-0.19838	0.0778259
E9Q2E4_Hectd4_109	0.999424	0.969778	0.982766	0.997776	0.976937	0.957426	1.68642	1.0306	3.06969	3.08422	5.47833	1.85723	-0.176596	0.111317	0.301676	0.287913	0.478272	0.190358	-0.01475	0.01175	0.0265	0.0285	0.04125	0.01275	0.6782	0.788751	0.493209	0.491561	0.283248	0.652045	-0.429692	0.276613	0.715395	0.718992	1.14379	0.46709	0.330363	0.289067	-0.228457	0.727392	0.118332	0.1084	-0.39806	-0.623393	0.53181	-0.324274	0.0832705	0.0661265	0.012971
E9PVZ8_Golgb1_107	0.999424	0.831842	0.982766	0.997776	0.976937	0.976593	1.15095	4.39356	6.24544	5.4632	7.24	1.01655	0.131715	-0.382478	-0.492929	-0.514193	-0.624645	-0.110452	0.01575	-0.02875	-0.04025	-0.0425	-0.056	-0.0135	0.767194	0.363617	0.237386	0.284236	0.188799	0.791307	0.305779	-0.960443	-1.26933	-1.14344	-1.42599	-0.272986	-0.234007	-0.278361	-0.641854	0.0396759	-0.48516	0.662446	0.685548	0.521197	-0.479926	-0.583694	0.0999246	0.290957	-0.194565
B2RRE2_Myo18a_97	0.999424	0.781528	0.982766	0.997776	0.999125	0.95484	3.0639	6.65834	3.36622	1.84289	0.032812	1.9649	0.295726	0.484014	0.29987	0.188287	0.00414362	-0.184144	0.0245	0.0395	0.02425	0.017	-0.00025	-0.01725	0.493867	0.215857	0.460658	0.6542	0.992473	0.636078	0.715134	1.33823	0.772022	0.464255	0.00970837	-0.490464	0.206477	0.182005	-0.424276	0.145478	-0.579825	0.481779	0.364888	-0.173732	0.505868	0.0518839	0.116579	0.171929	-0.337245
A2CG49_Kalrn_95	0.978329	0.974244	0.982766	0.822532	0.579533	0.889059	33.0042	0.880979	4.41674	33.8309	36.5561	6.10672	-2.47845	-0.101196	0.470381	2.37726	2.94884	0.571577	-0.21625	-0.01	0.03875	0.20825	0.255	0.04675	0.000500698	0.816398	0.361682	0.000413918	0.000220999	0.245091	-5.46478	-0.239569	0.962989	5.61318	6.0456	1.24758	1.01862	0.556723	0.652733	1.95735	-1.19515	-1.97529	-2.07876	-2.36072	0.557752	0.713404	-0.0333082	0.661265	1.23224
P70398_Usp9x_92	0.999424	0.832822	0.993412	0.997776	0.978136	0.891475	1.11832	4.34809	0.493216	3.10915	1.73532	5.08964	-0.123027	-0.4223	0.0628944	-0.299273	0.185921	0.485194	-0.00675	-0.03175	0.00675	-0.023	0.0135	0.0365	0.77298	0.367444	0.892644	0.488748	0.670607	0.309768	-0.29792	-0.952412	0.138982	-0.723808	0.440105	1.07937	0.385423	0.053531	-0.282851	0.859645	0.177498	0.397468	-0.221145	-0.0817565	0.415071	-0.428042	-0.158214	-0.753843	0.12971
P11881_Itpr1_98	0.999424	0.710649	0.990592	0.997776	0.981991	0.88418	2.05768	10.5637	0.788461	5.1373	0.922909	6.64165	0.304368	0.899881	0.134241	0.595513	-0.170127	-0.76564	0.02575	0.07725	0.017	0.0535	-0.00875	-0.06225	0.622632	0.0878276	0.833977	0.306387	0.808554	0.216688	0.510762	1.93073	0.216024	1.08868	-0.249792	-1.33326	-0.798377	-0.942146	1.31634	-0.251281	0	1.10809	-1.20524	0.102196	0.337245	0.428042	0.457988	1.16383	0.220507
E9PVA8_Gcn1_92	0.999457	0.980832	0.985108	0.997776	0.978136	0.967995	0.0641772	0.616858	2.01489	0.709787	2.14797	1.36913	0.00963837	-0.0884532	-0.296844	-0.0980916	-0.306482	-0.208391	0.0035	-0.00225	-0.019	-0.00375	-0.0225	-0.01875	0.985331	0.867589	0.628797	0.849222	0.609822	0.729603	0.0189382	-0.171887	-0.501107	-0.19603	-0.529348	-0.357133	-0.688256	0.899321	-1.14228	0.317407	0.792822	0.517913	-0.453346	-0.245269	0.726375	-0.817171	0.191522	0.119028	0.817171
Q9ERU9_Ranbp2_102	0.999424	0.786131	0.982766	0.997776	0.976937	0.9657	1.09492	6.3636	3.79265	8.20524	5.43359	1.56163	0.103308	-0.456246	-0.311185	-0.559554	-0.414493	0.145062	0.00925	-0.04325	-0.0265	-0.0505	-0.03575	0.01475	0.777155	0.231015	0.417576	0.151173	0.286181	0.697971	0.292263	-1.29109	-0.851214	-1.57826	-1.13636	0.401326	0.0550605	-0.171299	0	-0.317407	0.189331	0.469735	0.176916	0.388343	-0.012971	-0.389129	-0.466315	-0.145478	-0.103768
E9Q616_Ahnak_97	0.999424	0.820534	0.985248	0.997776	0.976937	0.95021	6.49396	4.77239	1.75076	1.95085	4.15619	2.35643	0.767715	0.557871	0.278381	-0.209844	-0.489334	-0.279489	0.07125	0.05225	0.0355	-0.017	-0.03575	-0.01875	0.224184	0.333243	0.668227	0.638138	0.384044	0.581241	1.31188	1.02654	0.443587	-0.487751	-0.916695	-0.573117	-0.825907	0.481779	0.652733	-0.727392	0.0591659	0.409512	1.17207	-0.102196	0.544781	-0.12971	0.191522	0.0925772	0.0907968
Q6P4T2_Snrnp200_89	0.999424	0.682162	0.982766	0.997776	0.978136	0.943617	3.36117	12.1435	6.84256	5.34574	2.04461	2.52724	-0.329431	-0.815337	-0.563223	-0.485906	-0.233792	0.252114	-0.0285	-0.07025	-0.04625	-0.03975	-0.01775	0.022	0.461194	0.0610452	0.206892	0.292029	0.624509	0.558825	-0.77205	-2.16097	-1.36429	-1.1238	-0.507392	0.608123	-0.275302	0.149887	-0.772401	0.19838	0.556159	0.517913	-0.409117	-0.429221	-0.0389129	-0.817171	-0.50795	-0.343858	0.713404
B7FAU9_Flna_90	0.999424	0.735753	0.990592	0.997776	0.976937	0.889059	11.2465	8.98571	0.663146	2.01704	8.15456	6.13673	1.21174	0.972976	0.13893	-0.238763	-1.07281	-0.834046	0.10675	0.0845	0.02375	-0.02025	-0.083	-0.06275	0.0750491	0.126307	0.858391	0.628486	0.152948	0.243404	2.03026	1.69705	0.183819	-0.502012	-1.56622	-1.25266	-0.867202	-0.428248	1.19668	-1.85154	0.686324	0.650402	1.24947	-0.245269	0.0518839	1.08956	0.191522	0.0529012	-0.324274
Q6PB66_Lrpprc_79	0.999424	0.788426	0.990592	0.997776	0.976937	0.9251	13.9954	6.29971	1.21602	5.5367	9.61459	3.3889	-0.91865	-0.460946	-0.132102	0.457704	0.786548	0.328844	-0.082	-0.041	-0.014	0.043	0.068	0.025	0.0398528	0.234439	0.755785	0.279467	0.10928	0.458258	-2.42818	-1.2808	-0.321054	1.15567	1.78408	0.776541	0.261537	-0.353305	0.174062	0.886096	-0.22483	-0.204756	-0.818235	-0.92998	0.311303	-0.0518839	-0.183195	-0.42321	0.479926
Q8BX70_Vps13c_90	0.999424	0.709425	0.982766	0.997776	0.978136	0.985579	3.70215	10.727	8.92176	4.18274	3.15726	0.589029	0.491835	0.947939	0.879904	0.456104	0.388069	-0.0680352	0.042	0.0835	0.0755	0.0435	0.0335	-0.01	0.426368	0.0845863	0.128181	0.381704	0.483364	0.873167	0.835743	1.95468	1.68212	0.922837	0.732143	-0.164464	0.357893	-0.289067	0.902947	0.238056	-0.851988	0.963558	-0.59709	0.143074	0.0389129	0.298332	0.549585	0.595139	-1.03768
A0A140T8I9_Pi4ka_82	0.999424	0.822269	0.982766	0.997776	0.978287	0.969488	3.26752	4.74448	5.97615	0.201232	1.30392	1.32726	0.334248	0.359989	0.498739	0.0257403	0.164491	0.13875	0.02675	0.0315	0.0415	0.00675	0.01475	0.008	0.471247	0.335392	0.252572	0.954722	0.740641	0.736671	0.754266	1.02172	1.22581	0.0584864	0.341776	0.347361	0.440484	-0.171299	0.750643	-0.145478	-0.331329	0.867202	-0.574976	0.255489	-0.0648549	0.0907968	0.333082	-0.0396759	-0.285361
Q9JLN9_Mtor_86	0.999424	0.889998	0.993556	0.997776	0.982155	0.942943	1.28204	3.06581	0.295223	1.51488	0.914141	2.62753	0.129042	0.266463	0.0342425	0.137421	-0.0947996	-0.23222	0.0095	0.02175	0.0025	0.01425	-0.007	-0.02125	0.744382	0.493649	0.934281	0.705525	0.810188	0.546068	0.33697	0.715544	0.0848877	0.390935	-0.247611	-0.628402	-0.344128	-0.214124	0.108789	0.317407	0.070999	0.180667	0.210087	-0.214611	0.363187	0.142681	0.22483	0.0661265	0.441013
K3W4R5_Ckap5_83	0.999424	0.901235	0.982766	0.997776	0.983958	0.999697	3.48805	2.75705	2.74394	0.697452	0.711055	0.00845594	-0.328827	-0.247946	-0.24699	0.0808808	0.0818374	0.000956599	-0.02825	-0.0195	-0.02	0.01075	0.00825	-0.0025	0.447914	0.530023	0.531625	0.851638	0.848974	0.998055	-0.79594	-0.654904	-0.65152	0.192846	0.196189	0.00250966	-0.0412954	0.22483	-0.239335	0.19838	-0.532493	0.614268	-0.0110572	-0.255489	0.27239	-0.453984	0.174868	0.145478	-0.194565
S4R1L5_Birc6_87	0.999424	0.990806	0.990592	0.997776	0.998501	0.976593	0.659077	0.302368	0.686782	0.937064	0.104502	0.946898	-0.0627602	0.030187	-0.0753883	0.0929473	-0.0126281	-0.105575	-0.00675	-0.003	-0.0065	0.00575	0.00025	-0.0055	0.859196	0.932746	0.853732	0.805923	0.976225	0.8041	-0.182908	0.0869495	-0.189944	0.25353	-0.0306714	-0.255826	-0.523074	0.22483	-0.119668	0.581914	0.343162	-0.0120445	-0.0552861	-0.0613173	0.389129	0.311303	-0.233157	0.119028	0.0778259
Q99PV0_Prpf8_89	0.999424	0.945624	0.985978	0.997776	0.982155	0.994395	0.411105	1.65197	1.39842	1.16818	0.906213	0.292359	-0.0546149	-0.191865	-0.157869	-0.13725	-0.103254	0.0339963	-0.00375	-0.0195	-0.01125	-0.01375	-0.0075	0.00625	0.909682	0.683601	0.724699	0.764155	0.811669	0.934898	-0.116896	-0.422002	-0.363849	-0.309889	-0.245636	0.0841059	-0.247772	-0.053531	-0.0652733	0.290957	0.591659	0.301112	-0.586033	0.0306587	0.441013	0.233478	-0.449661	-0.436435	0.946881
G3X9H5_Htt_83	0.999424	0.896721	0.996962	0.997776	0.981468	0.942313	1.0283	2.94772	0.106731	3.69115	1.07886	2.65729	0.118432	-0.300266	-0.011854	-0.418698	-0.130286	0.288412	0.009	-0.02425	-0.001	-0.03125	-0.01	0.02125	0.789169	0.507257	0.975724	0.42745	0.780036	0.542339	0.27604	-0.692544	-0.0313209	-0.833609	-0.288086	0.634382	0.0550605	-0.385423	0.141425	0.357083	0.331329	0.939469	-0.121629	-0.45988	0.363187	-0.0648549	-0.133233	-1.1506	-0.0907968
Q04690_Nf1_82	0.999424	0.901235	0.990592	0.997776	0.976937	0.9657	6.58036	2.77018	0.892374	1.9873	4.44456	1.5555	-0.495762	-0.274084	-0.0933772	0.221678	0.402385	0.180707	-0.0425	-0.01675	-0.00825	0.02775	0.03425	0.0065	0.219768	0.528423	0.814259	0.632805	0.359372	0.698956	-1.32568	-0.657518	-0.242209	0.495617	0.967676	0.399936	0.61943	-0.214124	0.456913	0.0396759	0.141998	-0.0602224	-0.707662	-0.0817565	0.4021	-0.116739	0.607874	-0.714167	0.168623
Q5SWU9_Acaca_82	0.999424	0.888261	0.982766	0.997776	0.976937	0.996495	0.188171	3.11572	3.949	3.31652	4.18974	0.23534	-0.0212192	0.336177	0.369612	0.357396	0.390831	0.0334352	-0.0045	0.0275	0.0265	0.034	0.031	-0.003	0.957597	0.488009	0.402809	0.465959	0.381089	0.947253	-0.0547716	0.725195	0.879649	0.763501	0.922673	0.0681131	-0.0137651	0.203418	-0.0435155	0.952222	-0.496993	-0.132489	-0.121629	0.286148	1.03768	0.103768	0.457988	-0.634815	-0.518839
E9PUJ6_Mycbp2_87	0.999424	0.720194	0.982766	0.997776	0.978136	0.999059	12.8635	9.79519	8.00572	2.24588	2.0634	0.0886108	-0.81213	-0.612815	-0.602682	0.199315	0.209448	0.0101331	-0.06625	-0.0495	-0.0485	0.01875	0.01775	-0.001	0.0517193	0.104829	0.158281	0.596228	0.621813	0.979803	-2.26475	-1.81747	-1.54415	0.550512	0.511402	0.0260612	-0.289067	-0.053531	-0.359003	0.555463	-0.307662	-0.493824	0.154801	-0.337245	-0.0648549	-0.207536	-0.0333082	0.119028	0.752317
Q8CGC7_Eprs_81	0.999424	0.749765	0.982766	0.997776	0.978136	0.976593	2.04443	8.27203	5.21452	4.28622	2.37804	0.96032	-0.290419	-0.7558	-0.628042	-0.465381	-0.337623	0.127758	-0.01725	-0.06375	-0.052	-0.0445	-0.03475	0.00975	0.624535	0.148866	0.300987	0.372716	0.578357	0.801619	-0.507927	-1.589	-1.10001	-0.94126	-0.577348	0.259147	0.922263	-0.438954	-0.913826	-0.396759	-0.993986	0.325201	0.895635	0.296367	-0.25942	0.0648549	-0.641183	-0.502562	-0.609636
D3Z656_Synj1_71	0.999424	0.735753	0.982766	0.997776	0.981852	0.950658	8.60249	8.93465	11.7925	0.824882	0.934759	2.23955	0.728022	0.628544	0.845223	-0.0994787	0.117201	0.21668	0.054	0.0475	0.064	-0.0045	0.01	0.0145	0.137959	0.127801	0.0661843	0.827012	0.806351	0.597097	1.63892	1.68916	2.10138	-0.225421	0.252735	0.548808	0.0963558	-0.128474	0.48955	0.714167	-0.0118332	1.05991	-0.375946	0.0306587	-0.0389129	-0.246449	0.233157	0.357083	-0.103768
F6SEU4_Syngap1_75	0.999424	0.968048	0.993305	0.997776	0.978136	0.988943	2.64949	1.08768	0.50251	3.97541	3.0617	0.457616	0.22131	-0.103846	-0.0534538	-0.325156	-0.274763	0.0503923	0.0185	-0.01175	-0.00425	-0.02825	-0.02275	0.0055	0.543314	0.778451	0.890736	0.400368	0.494117	0.899991	0.633351	-0.29052	-0.14147	-0.885561	-0.713736	0.129434	0.220242	0.139181	-0.369882	-0.396759	0.272163	0.337245	0.143744	-0.0613173	-0.492897	0.0648549	-0.299774	0.119028	-0.12971
E9QNY8_Sacs_87	0.999424	0.823584	0.985464	0.997776	0.978136	0.940507	0.264581	4.67268	1.52374	3.66562	1.46451	2.79357	-0.0523127	0.477916	0.194232	0.530229	0.246545	-0.283684	-0.00675	0.04275	0.01775	0.0515	0.0245	-0.027	0.940897	0.340983	0.704087	0.42997	0.713754	0.525585	-0.0763861	1.00928	0.392628	0.828894	0.379042	-0.661557	-0.178947	-0.385423	0.696249	0.158704	-1.37265	1.54169	-0.486518	-0.378124	-0.12971	0.233478	0.541258	0.780293	-1.06362
B1AQX9_Srcin1_74	0.999424	0.871504	0.982766	0.997776	0.978136	0.977806	1.23397	3.40755	2.26348	4.82341	3.71286	0.893492	0.141087	-0.312023	-0.216903	-0.45311	-0.35799	0.0951201	0.015	-0.02625	-0.01675	-0.03925	-0.03175	0.0075	0.752668	0.456294	0.593816	0.329351	0.425318	0.814049	0.325601	-0.780854	-0.55367	-1.0351	-0.836436	0.242538	0	-0.331892	0.163183	-0.277731	-0.343162	0.132489	0.950921	0.245269	-0.739346	0.194565	-0.149887	-0.132253	-0.4021
Q80UG2_Plxna4_77	0.999424	0.793716	0.985248	0.997776	0.978136	0.965245	6.53013	6.03993	1.77558	0.862505	2.3393	1.63251	-0.564933	-0.460247	-0.236135	0.104686	0.328799	0.224112	-0.05075	-0.043	-0.024	0.00975	0.02675	0.017	0.222324	0.24889	0.664419	0.819879	0.58354	0.686671	-1.31766	-1.23873	-0.449061	0.234906	0.569346	0.41732	0.344128	0.22483	-1.17492	1.03157	0.532493	-0.192712	-0.309602	-0.91976	0.376158	-0.220507	-0.441333	-0.185154	0.025942
Q80TJ1-4_Cadps_69	0.999424	0.636978	0.982766	0.997776	0.978136	0.899351	6.05895	19.7784	9.56966	6.69186	1.50535	4.4918	0.609863	1.24545	0.817946	0.635587	0.208084	-0.427503	0.0415	0.097	0.0615	0.0575	0.02	-0.0375	0.247802	0.0105235	0.110416	0.214197	0.707075	0.355484	1.24171	3.27477	1.77819	1.34317	0.388388	-0.976508	-0.399188	-0.417542	0.663612	0.634815	-0.508826	0.987647	-0.696605	-0.132854	0.27239	0.765288	0.466315	0.687716	-0.583694
A0A0N4SVL0_Eif4g3_77	0.999475	0.880906	0.985248	0.997776	0.978136	0.982364	0.0293084	3.23111	1.76511	3.76295	1.96463	0.672434	0.00351219	-0.306864	-0.220922	-0.310376	-0.224435	0.0859418	0.005	-0.02275	-0.0145	-0.02575	-0.0195	0.00625	0.993274	0.475214	0.666023	0.420441	0.636116	0.856558	0.00868298	-0.747358	-0.446751	-0.846829	-0.490226	0.186264	0.316598	0.556723	-0.968221	-0.264506	0.0473327	0.252934	0.309602	-0.0715369	0.155652	-0.116739	-0.199849	-0.542238	0.0389129
Q5H8C4_Vps13a_76	0.999424	0.699997	0.982766	0.997776	0.978136	0.979431	2.30085	11.4539	8.85779	4.6733	3.49042	0.779161	0.302916	0.840687	0.747438	0.537771	0.444521	-0.0932492	0.016	0.0655	0.054	0.0515	0.038	-0.0135	0.588729	0.0715499	0.130083	0.340934	0.44767	0.835764	0.562039	2.0608	1.67257	1.00917	0.795213	-0.213697	0.53684	-0.438954	0.663612	0.608364	-0.686324	1.24058	-0.563919	-0.398563	0.713404	-0.116739	0.524604	0.62159	0.0907968
A0A087WQE8_Kif1a_78	0.999424	0.812468	0.985248	0.997776	0.981636	0.964001	3.94475	5.06572	1.87647	0.565367	1.05266	1.68113	0.31048	0.365865	0.193193	0.0553853	-0.117287	-0.172672	0.02575	0.03025	0.01975	0.0065	-0.006	-0.0125	0.403204	0.311479	0.649162	0.877937	0.784754	0.679027	0.88012	1.07679	0.471177	0.158305	-0.281719	-0.428206	-0.495544	0.396129	0.424276	-0.396759	-0.177498	0.264979	0.176916	0.132854	0.103768	0.0389129	0.22483	0.251281	-0.389129
B0V2N1_Ptprs_67	0.999424	0.904898	0.985248	0.986722	0.978136	0.898027	5.69901	2.62158	1.69615	8.89713	3.06185	4.61897	-0.437729	0.218454	-0.154696	0.656183	0.283033	-0.37315	-0.03975	0.0175	-0.01425	0.05925	0.0255	-0.03375	0.269215	0.546816	0.676683	0.12891	0.4941	0.345226	-1.18275	0.627762	-0.431456	1.68287	0.713765	-0.998675	-0.137651	-0.278361	-0.0326366	0.251281	-0.757323	0.144534	-0.287488	-0.429221	-0.0518839	0.544781	0.299774	0.502562	-0.0518839
Q9Z1B3_Plcb1_66	0.999424	0.937662	0.982766	0.997776	0.978136	0.970893	0.656407	1.88084	3.10785	1.0854	2.31671	1.20853	0.107719	0.264422	0.445777	0.156703	0.338059	0.181356	0.007	0.0135	0.045	0.0085	0.038	0.0295	0.859725	0.648509	0.488895	0.778861	0.586582	0.75709	0.182213	0.472617	0.722777	0.289932	0.564667	0.319341	-1.03238	0.974264	0.456913	0.529012	0.153831	0.855158	-0.574976	-0.858443	0.505868	0.389129	-0.890994	0.19838	0.557752
D3Z2Z1_Clip1_74	0.999424	0.862128	0.982766	0.997776	0.978136	0.996495	0.557457	3.60913	2.87646	4.14212	3.44496	0.222569	0.0710055	-0.317339	-0.291857	-0.388345	-0.362863	0.0254824	0.01	-0.026	-0.024	-0.034	-0.034	0	0.879537	0.435599	0.515648	0.38529	0.452381	0.950043	0.156222	-0.818575	-0.677728	-0.915573	-0.786703	0.0645053	-0.0825907	0.267655	-0.718006	0.0529012	-0.272163	-0.204756	0.906692	0.541637	-0.194565	-0.4021	-0.0249811	0.0396759	-0.479926
Q5SQX6_Cyfip2_69	0.999424	0.963824	0.982766	0.997776	0.976937	0.897445	0.153216	1.15672	5.99903	0.989281	5.91896	4.73318	0.0252062	0.162666	0.623813	0.13746	0.598606	0.461146	0.00175	0.0165	0.05225	0.01675	0.0505	0.03375	0.965336	0.766176	0.251245	0.796291	0.25592	0.336265	0.0447674	0.307176	1.22953	0.266441	1.2162	1.01845	0.5919	-0.053531	0.337245	0.899321	0.627158	0.132489	-1.07255	-0.306587	0.739346	-0.609636	0.0915975	-0.290957	0.479926
Q5SWZ5_Mprip_69	0.999424	0.843086	0.982766	0.997776	0.976937	0.916594	3.30606	4.08848	8.05553	0.58515	4.52317	3.7821	-0.311469	-0.370642	-0.739327	-0.0591725	-0.427858	-0.368686	-0.02	-0.02575	-0.05225	-0.00375	-0.03225	-0.0285	0.467083	0.390079	0.156476	0.873947	0.352925	0.418591	-0.761601	-0.906129	-1.55173	-0.163531	-0.981419	-0.849569	-1.07368	0.31048	-0.0543944	-0.343858	-0.0236663	0.216801	-0.0110572	0.367904	-0.285361	0.220507	0.166541	0.211605	0.0518839
Q6VNB8_Wdfy3_83	0.999424	0.9571	0.982766	0.997776	0.977711	0.891475	2.13556	1.35916	6.95616	0.810321	4.08308	5.66829	0.216255	0.132863	0.624017	-0.0833921	0.407762	0.491155	0.0185	0.01175	0.04975	-0.00475	0.03125	0.036	0.611567	0.73128	0.201551	0.829789	0.390564	0.271126	0.527331	0.355062	1.38213	-0.221734	0.903623	1.176	1.21133	-0.0963558	0.19582	0.462886	0.153831	0.433601	-0.475461	0.0306587	0.0518839	-0.181594	-0.00832705	-0.0529012	-0.518839
A0A0A0MQD5_Shank3_69	0.999424	0.814372	0.990592	0.997776	0.998281	0.917474	1.26185	5.01684	1.20771	3.27478	0.113209	3.68637	0.169723	0.578117	0.153785	0.408394	-0.0159385	-0.424333	0.0085	0.043	0.01425	0.0365	0.00575	-0.03075	0.747851	0.315004	0.757233	0.470459	0.974269	0.42792	0.332205	1.06847	0.319077	0.755565	-0.0331947	-0.831982	-0.261537	0.0749434	0.446034	-0.634815	0.236663	0.638357	-0.420175	-0.766467	-0.609636	1.06362	0.00832705	0.859645	0.453984
Q6PDI5_Ecm29_67	0.999424	0.826753	0.982766	0.997776	0.978136	0.955751	12.1213	4.55626	6.96044	4.92059	1.83851	1.90779	-0.862995	-0.406173	-0.640015	0.456822	0.22298	-0.233843	-0.07175	-0.03025	-0.0495	0.0435	0.02225	-0.02125	0.0613579	0.350247	0.201352	0.322063	0.654861	0.644497	-2.15736	-0.989005	-1.3828	1.05179	0.462829	-0.478103	-0.770847	0.0963558	-0.228457	0.833194	0.141998	-0.252934	-0.0331717	-0.817565	0.869055	-0.324274	0.241484	0.0793519	0.93391
O08788_Dctn1_66	0.999424	0.990843	0.990592	0.997776	0.978136	0.988943	0.701535	0.298722	0.674596	1.06669	1.43238	0.392687	-0.0776008	0.0331779	0.0783618	0.110779	0.155963	0.0451839	-0.00675	0.00425	0.0085	0.013	0.01525	0.00225	0.850837	0.933529	0.856131	0.782223	0.719054	0.913548	-0.193915	0.0859337	0.186788	0.285387	0.371652	0.111801	-0.426719	0.588841	0.228457	0.119028	-0.425994	-0.204756	0.342774	0.173732	0.27239	-0.207536	0.383044	-0.119028	-0.544781
F8VPK5_Rock2_75	0.999424	0.84038	0.985464	0.997776	0.976937	0.954008	9.4225	4.14441	1.55262	3.6901	6.52748	1.97781	0.844725	0.42658	0.186521	-0.418145	-0.658204	-0.24006	0.07375	0.034	0.0175	-0.03775	-0.05625	-0.0185	0.114222	0.385087	0.69942	0.427553	0.22246	0.634189	1.76188	0.916164	0.399193	-0.833416	-1.31407	-0.493247	0.206477	-0.513898	0.467792	-0.714167	-0.153831	1.37307	0.287488	0.572295	-0.311303	-0.207536	-0.0666164	0.991898	-0.726375
Q6ZPE2-2_Sbf1_70	0.999424	0.976844	0.990592	0.997776	0.991721	0.958861	0.244235	0.752764	0.735041	1.08242	0.468253	1.78137	0.0302725	-0.0843762	0.0826457	-0.114649	0.0523731	0.167022	0.00475	-0.009	0.01175	-0.01175	0.007	0.01875	0.945315	0.84086	0.844298	0.779396	0.89779	0.663533	0.0706632	-0.207096	0.202377	-0.289208	0.132262	0.450443	0.165181	0.22483	0.271972	-0.105802	0.177498	0.34929	0.32066	-0.500758	0.116739	0.194565	-0.449661	0.0264506	0.389129
Q64514-2_Tpp2_62	0.999424	0.707862	0.982766	0.997776	0.978136	0.891475	8.69317	10.8821	4.2636	1.37032	3.25522	5.26705	-0.645391	-0.792113	-0.354665	-0.146722	0.290726	0.437448	-0.056	-0.0705	-0.028	-0.0125	0.028	0.0405	0.135108	0.0816181	0.374663	0.729403	0.472583	0.297368	-1.65261	-1.97738	-0.935973	-0.357619	0.750863	1.10928	-0.0688256	0.267655	-0.0543944	0.185154	-0.0236663	0.0843113	-0.19903	-0.69493	0.233478	-0.298332	-0.641183	-0.714167	-0.0648549
Q6P9K8_Caskin1_63	0.999424	0.998737	0.985627	0.997776	0.978136	0.970893	1.51563	0.0126695	1.43239	1.35393	2.72812	1.20378	0.191201	-0.00158381	-0.148618	-0.192785	-0.339819	-0.147034	0.017	0.00275	-0.013	-0.01225	-0.03	-0.01775	0.705403	0.997087	0.719054	0.732162	0.533566	0.757918	0.391138	-0.00376076	-0.371697	-0.353799	-0.648273	-0.31821	-0.5919	0.449661	-0.304609	-0.0661265	-0.319496	-0.626313	1.12784	0.664271	-0.778259	0.142681	0.657837	0.0529012	0
Q3U2G2_Hspa4_63	0.999424	0.82863	0.982766	0.997776	0.978136	0.970359	2.44838	4.48318	5.87355	0.970995	2.06961	1.23301	0.338738	0.468304	0.599416	0.129566	0.260677	0.131112	0.03025	0.03825	0.05475	0.01	0.0245	0.0145	0.569065	0.35619	0.25861	0.799651	0.620925	0.752833	0.592517	0.97621	1.20911	0.261931	0.512724	0.325159	0.0412954	0.0107062	0.805037	0.0529012	-1.01765	0.80698	0.353831	-0.275928	-0.0389129	0.0389129	-0.183195	0.568688	-0.998765
A1BN54_Actn1_58	0.999424	0.969778	0.993556	0.997776	0.996236	0.976593	0.684233	1.06306	0.288493	1.64349	0.199861	1.01313	-0.0778635	0.105707	-0.0442975	0.18357	0.033566	-0.150004	-0.00725	0.004	0.00225	0.01325	0.0095	-0.00375	0.854234	0.782878	0.93573	0.684938	0.955023	0.79193	-0.18944	0.284536	-0.0830115	0.420044	0.0580486	-0.272148	-0.646961	-0.235536	1.45777	-0.42321	-0.331329	0.794936	-0.353831	-0.091976	0.12971	0.609636	-0.291447	0.304182	-0.155652
A0A0G2JDT9_Lrrc7_67	0.999424	0.82863	0.982766	0.997776	0.976937	0.985993	0.497437	4.51515	3.54216	5.78916	4.63422	0.534777	0.0560842	-0.408216	-0.34597	-0.464301	-0.402054	0.0622469	0.00975	-0.0265	-0.02675	-0.03425	-0.0365	-0.00225	0.891777	0.353578	0.442368	0.263684	0.344016	0.884143	0.140226	-0.981814	-0.805	-1.19739	-1.00073	0.150107	0.454249	-0.321186	-0.0652733	-0.449661	0.130165	0.445646	0.0884578	0.562076	-0.492897	-0.233478	0.399698	-0.304182	-0.116739
Q8CJ19_Mical3_76	0.999424	0.733212	0.993556	0.986722	0.978136	0.873908	2.09794	9.09677	0.313035	13.2432	2.53295	8.49091	0.202034	-0.643862	-0.0361971	-0.845896	-0.238231	0.607665	0.0195	-0.054	-0.00525	-0.0715	-0.02475	0.04675	0.616888	0.123119	0.930457	0.0473894	0.55809	0.14155	0.519344	-1.71347	-0.0898416	-2.31865	-0.609033	1.61866	0.509309	-0.182005	-0.0652733	0.211605	0.236663	0.289067	0.154801	0.746028	-0.66152	-0.453984	-0.233157	-0.608364	-0.350216
Q8BL66_Eea1_69	0.999424	0.812515	0.985464	0.986722	0.978136	0.873908	3.89	5.06364	1.55159	10.3254	1.84114	7.34018	0.426027	-0.45978	0.189795	-0.885807	-0.236232	0.649574	0.04125	-0.03325	0.01725	-0.0725	-0.024	0.0485	0.408319	0.311628	0.699585	0.0927816	0.654465	0.184494	0.870169	-1.07643	0.39896	-1.89485	-0.463404	1.44282	1.00485	0.31048	-0.0652733	-0.343858	-0.437827	0.710624	1.13889	0.439441	-0.856084	-0.505868	0.0666164	-0.396759	-0.583694
Q99P72_Rtn4_57	0.999424	0.778195	0.996962	0.94344	0.976937	0.873908	10.4749	6.9874	0.0756871	21.4747	10.5388	7.31966	-0.820088	0.612731	-0.0101631	1.43282	0.809925	-0.622894	-0.0715	0.05875	0.00075	0.13225	0.07225	-0.06	0.089642	0.200106	0.982723	0.00712076	0.0883333	0.185368	-1.9174	1.39032	-0.0222882	3.5274	1.91923	-1.43963	-0.440484	-0.0963558	0.228457	0.634815	-1.15965	-0.421557	-0.586033	-0.746028	1.02471	0.27239	1.12415	0.396759	-0.700433
Q08EB5_Clasp2_64	0.999424	0.983439	0.993556	0.997776	0.999055	0.974519	0.444833	0.563353	0.417097	1.03959	0.0597649	1.08852	-0.0585666	0.0616914	-0.0504448	0.120258	0.00812185	-0.112136	-0.0035	0.0045	-0.00775	0.01	-0.00425	-0.01425	0.902644	0.878344	0.908428	0.787121	0.986333	0.778302	-0.126056	0.157789	-0.118432	0.278778	0.0176292	-0.290521	0.289067	-0.524604	0	0.251281	-0.627158	-0.397468	0.353831	0.654052	0.181594	0.246449	0.208176	-0.171929	-0.53181
Q9QZQ1_Afdn_69	0.999424	0.809202	0.990592	0.997776	0.980018	0.89052	0.511643	5.21701	0.665242	4.14839	1.18795	5.87391	-0.062097	-0.441966	0.0836326	-0.379869	0.14573	0.525599	-0.00075	-0.03625	0.00875	-0.0335	0.0095	0.043	0.888865	0.300815	0.857977	0.384735	0.760686	0.258588	-0.144028	-1.10241	0.18436	-0.916696	0.314332	1.20974	0.949793	0.289067	-0.337245	-0.0264506	-0.0828322	-0.204756	0.774006	-0.194172	0	-0.713404	-0.408025	-0.105802	-0.0778259
E9QQ10_Akap9_77	0.999424	0.683306	0.982766	0.997776	0.980381	0.998254	4.90978	12.0994	9.32513	1.3762	1.10329	0.176566	-0.700619	-0.92846	-0.904029	-0.227841	-0.20341	0.024431	-0.04975	-0.07175	-0.07575	-0.02	-0.026	-0.006	0.322866	0.0616686	0.116812	0.728416	0.775659	0.96016	-1.0501	-2.15457	-1.74206	-0.358986	-0.294002	0.0514277	0.757081	-0.888615	-0.337245	-0.62159	-1.12415	-1.03583	0.442289	1.44096	-0.583694	-0.4021	0.14156	-0.343858	-0.194565
F8WHB1_Atp2b2_62	0.999424	0.729383	0.990592	0.997776	0.976937	0.873908	8.44053	9.27333	0.714262	1.41212	8.48217	9.4817	0.590459	0.761475	-0.0754314	0.171016	-0.66589	-0.836906	0.0485	0.06125	-0.00625	0.01475	-0.05475	-0.0695	0.143201	0.118213	0.848348	0.722417	0.141835	0.112676	1.61441	1.73987	-0.197037	0.367319	-1.61567	-1.76654	-0.743316	-0.610254	0.130547	-0.409985	-0.141998	0.686535	0.210087	0.275928	-0.492897	0.856084	0.333082	1.01835	-0.363187
A2AGR0_Madd_59	0.999424	0.979988	0.982766	0.997776	0.976937	0.873908	4.98591	0.670322	10.8481	4.0249	4.68711	9.99765	0.416063	0.0739528	0.822631	-0.34211	0.406568	0.748678	0.03425	0.00675	0.06725	-0.0255	0.033	0.0585	0.317255	0.856974	0.08226	0.395831	0.339852	0.100054	1.06311	0.185838	1.96503	-0.894506	1.00988	1.84257	0.110121	0.289067	0.794158	0.925772	-0.212997	0.0963558	0.221145	0.388343	-0.570723	-0.0648549	0.183195	-0.42321	-0.882026
E9Q0N0_Itsn1_66	0.999424	0.993456	0.993556	0.997776	0.978136	0.998881	1.85946	0.240907	0.384282	2.23041	2.41471	0.142644	0.175468	-0.0263828	-0.0418909	-0.20185	-0.217358	-0.0155081	0.01725	0.0025	0.0005	-0.01275	-0.01675	-0.004	0.651709	0.94604	0.915318	0.598355	0.573494	0.967689	0.467921	-0.0697274	-0.10948	-0.547272	-0.584893	-0.0417019	-0.178947	0.22483	0.0435155	-0.158704	0.0354995	0.445646	0.298545	0.0204391	0.168623	-0.27239	0.308101	-0.211605	-0.194565
Q8C0T5_Sipa1l1_70	0.999424	0.998567	0.982766	0.997776	0.976937	0.912824	0.445614	0.042347	4.60015	0.349816	5.33758	4.14214	0.056744	0.00632091	-0.469503	-0.0504231	-0.526247	-0.475824	0.01125	0.00275	-0.03275	-0.0065	-0.044	-0.0375	0.902482	0.990297	0.346725	0.92261	0.292578	0.385289	0.126268	0.0125277	-0.995022	-0.100088	-1.12035	-0.914688	-0.509309	-0.524604	0.511308	-0.767068	-0.212997	-0.216801	0.652376	0.592734	-0.804201	0.985794	0.0749434	0.357083	-0.415071
Q7M739_Tpr_76	0.999424	0.876975	0.982766	0.986722	0.976937	0.99013	5.32312	3.27975	3.80299	8.70823	9.31293	0.345988	0.445144	-0.29383	-0.337398	-0.738974	-0.782542	-0.0435684	0.04225	-0.02025	-0.0255	-0.0605	-0.06775	-0.00725	0.293554	0.469921	0.416582	0.134641	0.11714	0.923424	1.12019	-0.756639	-0.853105	-1.65445	-1.73956	-0.0989789	-0.275302	0.331892	-0.282851	-0.767068	0.331329	0	0.630262	1.17525	-0.804201	-0.116739	0.36639	-0.264506	-0.103768
P23116_Eif3a_73	0.999424	0.990332	0.982766	0.997776	0.978136	0.892462	1.56853	0.330861	5.31963	1.22849	2.6721	4.94243	-0.168777	-0.0341829	-0.460257	0.134594	-0.29148	-0.426074	-0.01	0.0025	-0.03725	0.0145	-0.02725	-0.04175	0.696863	0.926646	0.29379	0.753617	0.540493	0.320448	-0.403171	-0.0948606	-1.11761	0.324276	-0.637084	-1.05435	0.0275302	0.0107062	-0.957342	-0.330633	-0.508826	-0.433601	0.541804	0.316806	0.025942	-0.025942	0.441333	0.0132253	-0.0518839
Q3UNH4_Gprin1_67	0.999424	0.947745	0.982766	0.997776	0.976937	0.860925	5.59107	1.55506	10.0767	4.12731	12.45	11.9709	0.7496	0.147975	-0.671018	-0.601624	-1.42062	-0.818993	0.06825	0.00925	-0.05875	-0.057	-0.127	-0.07	0.27599	0.699026	0.0982504	0.386606	0.0568858	0.06352	1.16489	0.400133	-1.85267	-0.912921	-2.19455	-2.1291	-0.578135	-0.995677	-0.946463	-0.727392	0.343162	-0.999692	2.08982	1.00152	-0.492897	0.298332	-0.0416352	0.264506	0.155652
Q6ZPJ3_Ube2o_57	0.999424	0.825051	0.982766	0.997776	0.998578	0.985579	4.20593	4.60129	3.25043	0.806649	0.0793062	0.58766	-0.327875	-0.420144	-0.338288	-0.0922692	-0.0104132	0.081856	-0.0285	-0.04525	-0.029	-0.01475	-0.0005	0.01425	0.37967	0.346634	0.473105	0.830491	0.981905	0.873442	-0.927101	-0.996863	-0.750072	-0.220803	-0.023342	0.164104	-0.702021	0.192712	-0.413398	0.753843	-0.153831	0.0120445	-0.0774006	0.091976	0.466955	-0.337245	-0.824378	0.19838	0.544781
P39053-6_Dnm1_66	0.999424	0.72486	0.982766	0.997776	0.98557	0.976593	6.7856	9.58983	6.05955	2.02575	0.587019	0.957007	0.49447	0.698119	0.571613	0.203648	0.0771429	-0.126505	0.03625	0.0525	0.048	0.01825	0.01175	-0.0065	0.209624	0.109905	0.247768	0.627227	0.873571	0.802231	1.35831	1.78701	1.23934	0.503881	0.163885	-0.258328	-0.316598	-0.0749434	1.15316	-0.304182	0.141998	0.337245	-0.0442289	-0.286148	-0.311303	0.687462	0.0582893	0.529012	-0.103768
Q920I9_Wdr7_59	0.999424	0.962095	0.982766	0.997776	0.976937	0.891475	2.19289	1.25623	7.19508	0.643281	4.48972	5.19385	0.204162	0.131408	0.672703	-0.0727539	0.468541	0.541295	0.01525	0.0035	0.0555	-0.00975	0.04025	0.05	0.603547	0.74882	0.190762	0.862327	0.355655	0.302423	0.539439	0.330888	1.41945	-0.178779	0.975578	1.09697	0.178947	-0.396129	1.25107	0.819969	-0.153831	0.337245	0.143744	-0.347465	-0.0907968	0.479926	-0.607874	-0.0925772	-0.557752
E9QKH8_Ctnnd2_55	0.999424	0.93712	0.996446	0.997776	0.976937	0.95021	3.81662	2.00384	0.149632	1.21828	4.2864	2.32244	0.357469	0.216576	-0.0173125	-0.140894	-0.374782	-0.233888	0.0325	0.01875	-0.00025	-0.01175	-0.03275	-0.021	0.415277	0.630399	0.966133	0.755391	0.372701	0.585809	0.856774	0.499244	-0.0437029	-0.321848	-0.939828	-0.566078	-0.412954	-0.203418	0.0326366	-0.19838	-0.141998	-0.156578	0.32066	0.69493	-0.518839	0.687462	0.183195	-0.19838	-0.27239
Q8CIE6_Copa_59	0.999424	0.793716	0.982766	0.997776	0.978136	0.942943	0.790242	5.9847	2.68699	4.62519	1.61341	2.57089	-0.0847807	-0.554733	-0.260193	-0.469952	-0.175412	0.29454	-0.00425	-0.052	-0.0205	-0.04575	-0.01625	0.0295	0.833635	0.252075	0.538643	0.344732	0.689698	0.553237	-0.216652	-1.22973	-0.640158	-1.00081	-0.41288	0.616972	0.371658	0.0642372	-0.554823	0.304182	0.650824	0.433601	-0.0442289	-0.153293	0.674491	-0.298332	-0.932629	-0.436435	0.116739
Q5SNZ0_Ccdc88a_69	0.999424	0.858054	0.982766	0.997776	0.978136	0.97433	1.5587	3.80898	4.47531	1.55257	2.42742	1.10636	-0.221117	-0.401955	-0.53442	-0.180838	-0.313303	-0.132465	-0.01375	-0.031	-0.04625	-0.01525	-0.0325	-0.01725	0.698442	0.416008	0.356836	0.699428	0.571818	0.775112	-0.400941	-0.855428	-0.973257	-0.399516	-0.587501	-0.294839	0.123886	0.0107062	-1.20756	0.22483	-0.638991	-0.337245	0.696605	0.68471	-0.0778259	-0.0778259	0.14156	-0.304182	-0.648549
Q7TSJ2_Map6_64	0.999424	0.974244	0.982766	0.997776	0.978136	0.88621	0.598211	0.834759	5.05646	1.49211	3.89201	6.56338	-0.069243	0.0876823	-0.447619	0.156925	-0.378376	-0.535301	-0.00025	0.012	-0.03175	0.01425	-0.0315	-0.04575	0.871322	0.825133	0.312143	0.709233	0.40813	0.220629	-0.166983	0.227943	-1.0733	0.38573	-0.869161	-1.32083	-0.412954	-0.460367	0.315488	-0.634815	-0.449661	-0.132489	0.453346	0.449661	-0.0518839	0.0389129	0.36639	0.595139	0.298332
F8VPN4_Agl_60	0.999424	0.639465	0.982766	0.997776	0.992431	0.938564	7.62695	14.4658	5.42136	2.71956	0.432251	2.91358	0.649308	0.927113	0.581539	0.277804	-0.0677695	-0.345574	0.05075	0.07775	0.0455	0.029	-0.00525	-0.03425	0.172705	0.0357621	0.286988	0.534619	0.905263	0.511261	1.48991	2.49663	1.13459	0.647327	-0.122535	-0.685208	-0.0825907	-0.963558	1.05525	0.383534	0.449661	0.710624	-0.619205	0.122635	0.0778259	0.53181	0.64951	0.515787	-0.79123
B2RUG9_Apc_74	0.999424	0.947745	0.982766	0.997776	0.978136	0.891475	4.3552	1.55775	2.40497	7.18913	1.84898	5.30625	-0.52034	0.167692	-0.274935	0.688032	0.245405	-0.442627	-0.0445	0.01175	-0.02575	0.05825	0.01875	-0.0395	0.366843	0.698594	0.574782	0.191024	0.653284	0.294697	-0.953606	0.400743	-0.582973	1.42153	0.465119	-1.11586	-0.178947	-0.728022	0.282851	0.238056	-1.45548	-0.45769	0.32066	0.22483	0.441013	0.298332	0.274793	0.370309	-0.700433
D3YZU4_Shank1_62	0.999424	0.907643	0.985248	0.997776	0.976937	0.991696	11.6236	2.5269	1.86235	5.73209	5.97648	0.323125	0.915215	0.301697	0.246995	-0.613518	-0.66822	-0.0547021	0.07825	0.02325	0.0205	-0.053	-0.05775	-0.00475	0.0688085	0.558869	0.651275	0.267172	0.252553	0.928298	2.08513	0.608584	0.468099	-1.188	-1.22555	-0.0926588	0.839672	0.160593	-0.565702	-1.12415	0.283996	0.674491	1.11678	-0.091976	-1.16739	0.570723	-0.191522	0.317407	-0.609636
B9EHJ3_Tjp1_62	0.999424	0.796761	0.99999	0.986722	0.978136	0.891475	3.12283	5.69473	0.000438612	10.2085	2.68608	5.00451	0.261193	-0.457769	5.39078e-05	-0.718962	-0.261139	0.457823	0.02375	-0.0375	0.00425	-0.05925	-0.0195	0.03975	0.487211	0.269481	0.999899	0.0953116	0.538756	0.3159	0.726527	-1.18214	0.000130272	-1.87767	-0.639882	1.06492	-0.137651	0.342598	0.456913	-0.568688	0.153831	0.469735	0.176916	0.337245	-0.713404	0	-0.191522	-0.833194	0.0778259
Q7TT50_Cdc42bpb_68	0.999424	0.845922	0.982766	0.997776	0.978136	0.983501	0.555525	4.02496	2.57448	3.2928	1.97221	0.636051	-0.0596647	-0.341532	-0.267464	-0.281868	-0.207799	0.0740683	-0.00475	-0.03025	-0.0255	-0.0235	-0.02075	0.00275	0.879929	0.395826	0.55278	0.468511	0.635008	0.863764	-0.15571	-0.894689	-0.617532	-0.758995	-0.491859	0.176795	-0.247772	-0.342598	-0.359003	0.687716	-0.201164	0.192712	0.210087	0.367904	-0.12971	-0.518839	-0.0416352	0.132253	-0.142681
A0A0G2JGX4_Atp1a3_53	0.999424	0.742147	0.985464	0.997776	0.984237	0.88621	1.92599	8.59166	1.52059	4.08394	0.627643	6.40171	0.24666	0.759857	0.157176	0.513197	-0.0894844	-0.602681	0.01775	0.06325	0.01175	0.0475	-0.006	-0.0535	0.641801	0.138304	0.704598	0.390487	0.865438	0.228997	0.48241	1.63749	0.39191	0.905136	-0.174544	-1.29504	-0.0275302	-0.449661	0.141425	0.277731	-0.378661	1.31285	-0.143744	-0.490539	-0.324274	0.920939	0.499623	1.2564	-0.415071
B9EIX2_Cep170b_67	0.999424	0.992423	0.982766	0.997776	0.976937	0.927679	2.0058	0.271371	2.66591	1.80963	5.19642	3.35458	0.242114	0.0324442	-0.273051	-0.20967	-0.515165	-0.305495	0.02125	0.00475	-0.02325	-0.0145	-0.0445	-0.03	0.630115	0.939427	0.541264	0.659229	0.302244	0.461894	0.499643	0.078291	-0.635937	-0.456956	-1.09669	-0.770064	-0.385423	0.149887	-0.674491	-0.42321	0.236663	-0.710624	0.884578	0.316806	-0.298332	0.0518839	0.399698	-0.264506	-0.830142
Q01853_Vcp_53	0.999424	0.939547	0.993305	0.997776	0.978136	0.949204	2.22275	1.76301	0.501501	0.365562	2.88104	2.40388	-0.297634	-0.242647	0.0811631	0.0549866	0.378797	0.32381	-0.032	-0.03575	0.0055	-0.00175	0.0375	0.03925	0.599412	0.666346	0.890943	0.919272	0.515106	0.574926	-0.545715	-0.44673	0.141202	0.104423	0.678523	0.582901	0.178947	1.30616	-0.478671	-0.251281	0.461494	-0.421557	0.232202	-1.03218	0.53181	-0.116739	-1.07419	0.119028	0.103768
Q64727_Vcl_65	0.999424	0.937891	0.990592	0.997776	0.976937	0.985722	10.5443	1.86354	0.994133	6.90694	7.47149	0.58547	0.910966	0.224401	0.137109	-0.686565	-0.773857	-0.0872918	0.07575	0.01875	0.01275	-0.055	-0.063	-0.008	0.0882199	0.651098	0.795402	0.203848	0.178999	0.873882	1.9276	0.468832	0.267428	-1.37722	-1.46182	-0.163527	-0.151416	0.385423	0.206699	-1.26963	1.26615	0.216801	-0.0442289	0.827784	-0.583694	0.544781	0.299774	-0.740617	0.25942
H3BJZ7_Unc13a_60	0.999424	0.939547	0.983657	0.997776	0.980381	0.992223	4.12267	1.7876	2.06835	1.63438	1.10828	0.319683	0.318689	0.164175	0.20145	-0.154514	-0.117239	0.037275	0.0235	0.012	0.013	-0.0095	-0.0105	-0.001	0.38702	0.662583	0.621105	0.686375	0.774768	0.929034	0.912208	0.452162	0.512524	-0.418	-0.295209	0.0917039	0.192712	-0.546016	0.413398	0.0396759	0.106499	0.337245	0.165858	-0.0408782	-0.168623	0.311303	0.191522	-0.383534	-0.376158
P17426_Ap2a1_56	0.999424	0.847976	0.982766	0.997776	0.976937	0.95021	2.50628	3.98065	10.0927	1.09509	4.46699	2.32588	0.308374	0.480545	0.765085	0.172171	0.456711	0.28454	0.0215	0.02625	0.0635	0.00675	0.042	0.03525	0.561529	0.399885	0.0978871	0.777126	0.357521	0.585345	0.604354	0.88668	1.85502	0.29228	0.971603	0.566791	0.426719	0.513898	0.29373	0.42321	0.532493	0.662446	-0.740834	-0.623393	0.998765	0.441013	-1.06586	0.145478	0.233478
E9PZP8_Herc1_70	0.999424	0.978817	0.990592	0.997776	0.980018	0.99013	0.12965	0.697177	1.02777	0.858668	1.19433	0.354462	-0.015963	0.0764366	0.116208	0.0923996	0.132171	0.0397714	-0.00375	0.006	0.009	0.01175	0.01275	0.001	0.970588	0.851691	0.789265	0.820603	0.759569	0.921624	-0.0379801	0.192796	0.275675	0.233941	0.315854	0.101314	-0.344128	0.364011	-0.0870311	0.409985	-0.567992	0.337245	0.187973	-0.143074	0.285361	-0.0389129	0.241484	-0.304182	-0.622607
Q9DBG3_Ap2b1_53	0.999424	0.793716	0.982766	0.997776	0.976937	0.942313	0.186621	5.97844	10.1928	4.31553	7.16095	2.7435	-0.0311468	0.501268	0.750187	0.532415	0.781334	0.248919	-0.012	0.0355	0.0595	0.0495	0.0715	0.022	0.957939	0.252439	0.0956569	0.370209	0.192267	0.53168	-0.0543295	1.22871	1.86966	0.946457	1.4137	0.651612	0.220242	0.492485	0.467792	0.674491	0.0473327	0.903336	-1.39321	-0.827784	0.739346	0.025942	-0.0249811	0.119028	0.025942
Q8R0Y6_Aldh1l1_56	0.999424	0.899716	0.993556	0.997776	0.983958	0.934648	1.17652	2.80315	0.350786	3.92363	0.714763	3.01912	0.128039	-0.276645	0.0402385	-0.404684	-0.0878004	0.316884	0.00875	-0.032	0.00075	-0.03875	-0.008	0.03075	0.762691	0.524427	0.922404	0.40517	0.84825	0.498986	0.311909	-0.664064	0.100282	-0.876173	-0.197144	0.705802	0.646961	0.0214124	-0.337245	-0.0793519	0.638991	0.1084	0.387003	-0.531417	-0.350216	0.492897	-0.841032	-0.317407	0.25942
Q9JKY5_Hip1r_62	0.999424	0.935656	0.982766	0.997776	0.978136	0.988493	1.46202	2.03648	2.31984	3.86803	3.95317	0.492731	0.136426	-0.171746	-0.226148	-0.308172	-0.362574	-0.0544014	0.01175	-0.01625	-0.016	-0.026	-0.02775	-0.00175	0.714164	0.625679	0.58616	0.41039	0.402423	0.892744	0.37886	-0.506249	-0.565393	-0.866055	-0.880239	-0.138879	-0.784612	0.128474	0.163183	-0.304182	0.272163	0.0963558	-0.154801	0.439441	-0.0518839	-0.194565	-0.108252	-0.22483	0.220507
E9QM90_2310035C23Rik_51	0.999424	0.898103	0.982766	0.997776	0.978136	0.970359	0.984431	2.86474	4.40145	1.75819	3.29117	1.23423	0.118457	0.30676	0.451394	0.188303	0.332937	0.144634	0.00625	0.0205	0.0325	0.01625	0.02625	0.01	0.797181	0.517042	0.362957	0.667085	0.468687	0.752623	0.265266	0.676241	0.960304	0.445607	0.757694	0.325446	0.853437	0.107062	-0.206699	0.687716	0.201164	0.397468	0.0221145	-0.510978	0.882026	-0.0778259	-0.0999246	0.158704	0.609636
B1ART2_Vps13d_63	0.999424	0.953148	0.982766	0.997776	0.978136	0.891475	0.441868	1.44757	3.84249	2.08316	3.55165	5.7103	0.0527668	-0.184823	0.389848	-0.23759	0.337082	0.574671	0.00375	-0.01475	0.031	-0.0165	0.02725	0.04375	0.903261	0.716545	0.412811	0.618991	0.441403	0.268516	0.125253	-0.375548	0.860312	-0.51615	0.806627	1.18292	0.894733	0.331892	-0.108789	-0.0264506	-0.236663	-0.1084	0.353831	-0.265708	0.220507	-0.0518839	-0.0666164	-1.30931	-0.103768
Q6ZQ38_Cand1_55	0.999424	0.901235	0.996446	0.997776	0.976937	0.942313	4.47804	2.75654	0.149013	1.18446	4.47154	2.69256	-0.400781	-0.279316	-0.0188167	0.121465	0.381964	0.260499	-0.0335	-0.02175	-0.00175	0.01375	0.03175	0.018	0.356612	0.530085	0.966271	0.761297	0.357146	0.537953	-0.97524	-0.654803	-0.0435249	0.313785	0.9724	0.641448	0.110121	-0.203418	0.119668	0.634815	-0.52066	0.0361334	-0.187973	-0.194172	0.389129	-0.428042	0.0416352	-0.383534	-0.298332
Q02053_Uba1_51	0.999424	0.872193	0.982766	0.997776	0.978136	0.978783	0.267298	3.38572	4.87813	2.65397	3.90089	0.78888	0.0350636	0.341012	0.437251	0.305948	0.402187	0.0962387	-0.005	0.0155	0.03225	0.0225	0.03725	0.01475	0.940308	0.458594	0.325227	0.542755	0.407297	0.833896	0.0771463	0.776735	1.04294	0.634186	0.870772	0.21617	0.0412954	0.578135	-0.119668	0.674491	0.461494	0.34929	-0.51969	-0.725589	0.700433	0.389129	-0.59122	0.290957	0.389129
P60469_Ppfia3_68	0.999424	0.823584	0.990592	0.997776	0.976937	0.891153	4.54801	4.69774	1.12711	1.08935	5.53088	5.85642	0.516526	0.360629	-0.113989	-0.155897	-0.630515	-0.474618	0.046	0.02975	-0.0125	-0.01425	-0.0585	-0.04425	0.350913	0.33902	0.771416	0.778153	0.279842	0.259632	0.987494	1.01363	-0.299783	-0.290889	-1.1525	-1.20688	0.0412954	-0.685197	-0.184941	-0.634815	-0.236663	-0.80698	1.17207	0.92998	-0.181594	0.389129	0.333082	-0.105802	-0.311303
E9QP99_Golga3_59	0.999424	0.993456	0.983453	0.997776	0.981636	0.928735	0.913304	0.218692	2.08547	1.46998	1.01502	3.34231	-0.145353	0.0333158	-0.276561	0.178669	-0.131208	-0.309877	-0.01175	0.0015	-0.025	0.01525	-0.01325	-0.0285	0.810344	0.950891	0.618661	0.712857	0.791587	0.463201	-0.247638	0.0634484	-0.51617	0.380656	-0.272523	-0.767743	-0.289067	0.22483	-0.58746	0.119028	-0.946654	-0.0843113	0.420175	0.602954	-0.324274	0.298332	0.28312	0.449661	-1.05065
Q8CI94_Pygb_52	0.999424	0.744753	0.982766	0.997776	0.978136	0.996495	5.61987	8.53829	8.5102	1.36428	1.59692	0.224465	0.528652	0.716534	0.751226	0.187882	0.222575	0.0346927	0.0365	0.0595	0.05825	0.025	0.02175	-0.00325	0.274166	0.140014	0.140923	0.730418	0.692322	0.949628	1.16966	1.62941	1.62047	0.356212	0.409164	0.0650414	0.206477	-0.631666	1.12052	0.238056	0.141998	0.939469	-0.486518	-0.551856	-0.66152	0.830142	0.599547	0.0264506	-0.27239
Q810U4-3_Nrcam_50	0.999424	0.993948	0.994326	0.997776	0.998501	0.99018	0.424101	0.173987	0.218451	0.531054	0.10252	0.342213	-0.0415223	0.0204408	-0.0279557	0.061963	0.0135665	-0.0483965	-0.005	-0.00525	-0.0045	0.00175	0.0005	-0.00125	0.906964	0.96073	0.950944	0.884901	0.97667	0.924227	-0.120433	0.050723	-0.0633275	0.149196	0.0300963	-0.0979373	-0.234007	0.299774	-0.68537	0.819969	0.0828322	0.264979	-0.099515	-0.102196	0.765288	-0.27239	-0.416352	0.317407	0.25942
E9QNN1_Dhx9_58	0.999424	0.939547	0.982766	0.997776	0.976937	0.99013	1.58436	1.77216	2.73839	3.28398	4.49961	0.357482	0.169073	-0.197567	-0.242825	-0.366641	-0.411898	-0.045257	0.01175	-0.024	-0.021	-0.03375	-0.03275	0.001	0.694327	0.664942	0.532306	0.469464	0.354845	0.920983	0.406756	-0.448755	-0.650414	-0.757316	-0.977307	-0.102146	-0.261537	0.0856496	-0.369882	-0.277731	0.958487	0.024089	0.0663434	-0.22483	0.298332	0.466955	-0.574566	-0.833194	0.415071
Q60597-3_Ogdh_51	0.999424	0.825051	0.993556	0.997776	0.978136	0.910276	1.70079	4.61651	0.419518	2.09646	1.85125	4.19044	0.191533	0.433574	-0.0617812	0.242041	-0.253314	-0.495355	0.012	0.0295	-0.0085	0.0195	-0.0205	-0.04	0.675961	0.345422	0.907921	0.617098	0.652943	0.381027	0.432897	0.999513	-0.119091	0.518982	-0.465615	-0.923308	-0.371658	-1.31686	0.478671	0.383534	0.283996	0.710624	-0.409117	-0.398563	-0.155652	0.700433	-0.183195	0.793519	0.492897
Q9QXL2-2_Kif21a_53	0.999424	0.794942	0.992342	0.997776	0.976937	0.909282	7.39246	5.78821	0.560346	0.57344	5.44417	4.25639	-0.671921	-0.591642	-0.0807684	0.0802793	0.591153	0.510874	-0.0535	-0.05375	-0.00275	0.00175	0.05075	0.049	0.182286	0.263742	0.878953	0.876307	0.285485	0.375285	-1.45355	-1.19754	-0.15686	0.16044	1.13812	0.935035	0.123886	1.18839	-0.609217	0.436435	-0.638991	-0.722669	0.453346	-0.316806	0.739346	-0.700433	-0.757761	-0.185154	-0.311303
F8WIE5_Hectd1_59	0.999424	0.774887	0.982766	0.997776	0.996236	0.950658	3.4414	7.35413	3.94472	2.32978	0.171135	2.27939	-0.413167	-0.664415	-0.43715	-0.251248	-0.0239831	0.227265	-0.03275	-0.0565	-0.0395	-0.02175	-0.00675	0.015	0.452751	0.183902	0.403207	0.584819	0.961361	0.591645	-0.787184	-1.44774	-0.878873	-0.567999	-0.0498606	0.557128	-0.0275302	-0.235536	-0.446034	0.634815	-0.816489	0.024089	0.0884578	0.725589	0	-0.311303	-0.116579	-0.555463	-0.583694
Q3V117_Acly_55	0.999424	0.824919	0.985464	0.986722	0.978287	0.88621	3.95446	4.63524	1.58954	12.3456	1.33157	6.57484	-0.501418	0.505618	-0.276561	1.00704	0.224857	-0.782178	-0.0395	0.05225	-0.01275	0.09375	0.02675	-0.067	0.402304	0.343935	0.693499	0.0582693	0.735942	0.220048	-0.88188	1.00277	-0.407558	2.18903	0.348251	-1.32269	-1.28016	-0.62096	1.3381	-0.158704	-0.828322	0.373379	-1.09467	-0.0715369	0.765288	0.25942	0.932629	0.449661	-0.687462
O55143_Atp2a2_53	0.999424	0.964771	0.983705	0.997776	0.984181	0.9251	1.26779	1.13979	2.06374	2.54294	0.681722	3.39033	-0.144669	0.133197	-0.232861	0.277866	-0.0881917	-0.366058	-0.01375	0.00525	-0.0175	0.021	-0.00375	-0.02475	0.746829	0.769168	0.621765	0.556808	0.854728	0.458107	-0.333608	0.303107	-0.511541	0.611755	-0.188614	-0.776811	0.289067	-0.235536	0.435155	-0.793519	0.248497	0.578135	-0.431232	-0.347465	-0.012971	0.713404	-0.308101	0.767068	0.025942
E9QL53_Cit_69	0.999424	0.993456	0.990592	0.997776	0.976937	0.972291	6.81656	0.22686	1.0388	5.26553	6.74758	1.15908	0.513145	0.0278387	-0.12971	-0.485307	-0.642855	-0.157549	0.0445	0.006	-0.01025	-0.0365	-0.05475	-0.01825	0.208134	0.949104	0.787264	0.297473	0.211466	0.765758	1.36321	0.0657604	-0.278369	-1.11033	-1.34893	-0.30753	0.234007	-0.0321186	0.119668	-1.28285	0.0473327	0.313156	0.442289	0.807345	-0.830142	0.12971	0.541258	-0.171929	0.012971
Q8VDJ3_Hdlbp_57	0.999424	0.889998	0.990592	0.997776	0.978136	0.969566	1.13354	3.06567	0.989922	4.58846	2.08854	1.28806	0.119198	-0.280441	-0.123239	-0.399639	-0.242436	0.157202	0.01275	-0.01975	-0.00725	-0.0305	-0.02	0.0105	0.770276	0.493666	0.796174	0.347659	0.618225	0.743351	0.301591	-0.715516	-0.266392	-0.994414	-0.516753	0.338162	-0.0137651	0.802965	-0.78328	-0.145478	-0.212997	0.481779	0.530747	0.0306587	0.12971	-0.363187	0.0999246	-0.634815	-0.27239
Q9JME5_Ap3b2_57	0.999424	0.774887	0.982766	0.997776	0.978136	0.98683	1.70641	7.36448	6.02512	4.40267	3.41818	0.518405	0.168155	0.524179	0.471672	0.356024	0.303517	-0.0525065	0.0095	0.0395	0.037	0.032	0.0275	-0.0045	0.675085	0.183465	0.24974	0.362855	0.455178	0.887482	0.434151	1.44936	1.23376	0.961852	0.781678	-0.145745	0.275302	-0.0321186	0.424276	0.0264506	0.165664	0.0722669	-0.563919	-0.194172	0.25942	0.12971	0.0915975	0.42321	0.168623
A2A690_Tanc2_57	0.999424	0.86834	0.996962	0.997776	0.976937	0.916678	6.74261	3.47886	0.118859	2.52863	6.98624	3.70824	-0.533972	-0.304385	0.0140284	0.229587	0.548001	0.318413	-0.043	-0.027	0.00425	0.018	0.04725	0.02925	0.211709	0.448864	0.973003	0.558647	0.200159	0.425771	-1.35149	-0.794262	0.034833	0.608846	1.38643	0.836009	0.0963558	0.53531	-0.163183	0.330633	-0.603492	-0.578135	0.0442289	-0.255489	0.0648549	0.12971	-0.391371	-0.277731	-0.27239
Q811P8_Arhgap32_59	0.999424	0.980832	0.985717	0.997776	0.978136	0.950658	1.70289	0.623064	1.40133	0.916145	3.76592	2.24381	0.184572	0.0771552	-0.148926	-0.107417	-0.333498	-0.226081	0.01375	0.00175	-0.01325	-0.01	-0.027	-0.017	0.675633	0.86635	0.724215	0.809814	0.420153	0.596512	0.433366	0.173513	-0.364521	-0.248327	-0.846172	-0.549699	-0.481779	-0.117768	-0.19582	-0.42321	-0.461494	0.277023	-0.0884578	0.388343	-0.752317	0.116739	-0.14156	0.462886	-0.518839
F8VPX1_Usp7_60	0.999424	0.937662	0.990592	0.997776	0.976937	0.930402	5.43983	1.98025	1.17102	2.59541	6.35585	3.16261	-0.481508	-0.212409	0.152813	0.269099	0.634321	0.365223	-0.04775	-0.019	0.00675	0.03075	0.0545	0.02375	0.28577	0.633834	0.763657	0.550122	0.231427	0.482769	-1.13972	-0.494163	0.310323	0.622385	1.2867	0.733506	0.922263	0.685197	-0.696249	0.22483	-0.0118332	0.0361334	-0.740834	-0.68471	0.376158	-0.246449	0.233157	-0.687716	-0.194565
P17710-3_Hk1_53	0.999424	0.859964	0.982766	0.997776	0.978136	0.942943	2.45718	3.71141	8.00598	0.809982	3.75448	2.57026	0.286144	0.400253	0.69898	0.114109	0.412836	0.298727	0.02025	0.022	0.057	0.00375	0.03675	0.033	0.567913	0.42546	0.158271	0.829854	0.421261	0.553317	0.59432	0.8375	1.54419	0.221648	0.844076	0.616845	0.468014	-0.235536	0.924705	0.62159	0.189331	0.843113	-0.210087	-0.69493	0.428042	0.596665	-0.824378	0.383534	0.233478
P12960_Cntn1_51	0.999424	0.98834	0.996959	0.997776	0.978136	0.996495	2.72859	0.378853	0.137542	3.20913	2.95667	0.240149	-0.286104	0.0571895	0.0205744	0.343294	0.306679	-0.0366151	-0.0295	-0.00575	-0.0055	0.02575	0.024	-0.00175	0.533508	0.916463	0.968826	0.477625	0.506213	0.946205	-0.649197	0.108084	0.0402252	0.743029	0.693333	-0.0694694	0.412954	0.192712	-0.707127	0.740617	-0.0354995	0.024089	-0.32066	-0.255489	0.907968	-0.479926	-0.383044	0.740617	0.959852
A0A0R4J036_Nefm_56	0.999424	0.636978	0.993305	0.94344	0.999055	0.873908	0.855828	20.0863	0.507722	19.0607	0.0510881	8.61772	0.130893	1.7962	0.14621	1.66531	0.0153175	-1.64999	0.01225	0.1655	0.02975	0.15525	0.0175	-0.13775	0.82114	0.00980326	0.889668	0.0124146	0.988305	0.137476	0.233245	3.32094	0.142878	3.16478	0.015088	-1.63866	-2.3676	-0.192712	2.53478	-1.66639	-1.17148	0.132489	-0.928807	0.214611	1.03768	1.33601	2.0318	0.502562	-0.233478
Q3UTJ2-2_Sorbs2_61	0.999424	0.850736	0.985248	0.997776	0.978287	0.972291	3.92201	3.93478	1.97708	0.204437	1.28482	1.14432	0.374575	0.3512	0.223828	-0.0233749	-0.150748	-0.127373	0.03175	0.0275	0.022	-0.00225	-0.00975	-0.0075	0.40532	0.404131	0.634296	0.954018	0.743907	0.768366	0.875992	0.878365	0.492972	-0.0593972	-0.337286	-0.303986	0.178947	0.385423	0.239335	-0.753843	-0.248497	0.662446	0.32066	-0.0817565	-0.0778259	0.453984	-0.0416352	0.22483	-0.765288
P27546_Map4_55	0.999424	0.816732	0.982766	0.997776	0.976937	0.913395	3.05729	4.92088	11.0332	0.765531	4.58413	3.98062	-0.315723	-0.4103	-0.745007	-0.0945763	-0.429283	-0.334707	-0.02275	-0.02875	-0.06075	-0.004	-0.038	-0.034	0.494619	0.322042	0.0788273	0.838392	0.348006	0.399887	-0.713853	-1.05207	-1.99185	-0.210337	-0.992033	-0.885669	-0.344128	-0.374717	-0.511308	-0.409985	-0.201164	-0.710624	0.641319	0.347465	-0.012971	-0.233478	0.408025	-0.462886	0.12971
Q3UH93_Plxnd1_53	0.999424	0.636978	0.982766	0.986722	0.978136	0.860925	0.482276	15.6624	2.99552	16.8046	3.78078	11.6077	-0.0979434	1.68541	0.475047	1.78335	0.57299	-1.21036	-0.0295	0.12075	0.0275	0.15225	0.057	-0.09525	0.894896	0.0271491	0.501705	0.0208707	0.418719	0.0690608	-0.136164	2.67099	0.701028	2.83356	0.84889	-2.07684	0.440484	0.984971	-0.924705	-0.62159	0.591659	-0.0602224	-1.22735	-1.71689	1.59543	1.21927	0.199849	1.70606	0.376158
Q6P5E4_Uggt1_56	0.999424	0.941087	0.982766	0.997776	0.976937	0.873908	0.694306	1.73681	4.45267	1.008	6.06111	7.61088	-0.076764	-0.180082	0.399933	-0.103318	0.476697	0.580015	-0.007	-0.0155	0.03425	-0.0065	0.04125	0.04775	0.852255	0.670376	0.358701	0.792867	0.247679	0.173345	-0.192047	-0.440927	0.969292	-0.271042	1.23927	1.48465	0.468014	0.62096	-0.0326366	0.436435	-0.118332	0.216801	-0.154801	-0.357684	-0.609636	0.233478	-0.199849	-0.251281	-0.350216
E9Q8I9_Fry_62	0.999424	0.993456	0.990592	0.997776	0.978136	0.975499	3.77547	0.215547	0.832419	4.26239	2.06478	1.07104	-0.381416	0.0237409	-0.111075	0.405157	0.270342	-0.134816	-0.03175	0.005	-0.00275	0.03875	0.029	-0.00975	0.419231	0.95158	0.825578	0.374766	0.621616	0.781441	-0.849233	0.0625571	-0.227154	0.937029	0.511696	-0.286281	-0.963558	0.62096	0.206699	0.555463	0.473327	0.0602224	-0.939864	-0.255489	0.557752	0.12971	0.258138	0.0132253	0.4021
E9QAS4_Chd4_59	0.999424	0.764634	0.982766	0.997776	0.983653	0.950658	2.86318	7.60748	3.66246	3.71438	0.80216	2.26696	-0.247802	-0.567316	-0.336703	-0.319514	-0.0889009	0.230613	-0.022	-0.054	-0.03075	-0.03	-0.00875	0.02125	0.517228	0.173481	0.430283	0.42517	0.83135	0.59334	-0.675898	-1.48706	-0.8273	-0.837894	-0.219474	0.554537	0.0275302	0.128474	-0.58746	0.436435	0.390495	0.0602224	-0.110572	0.0204391	0.194565	-0.492897	-0.566239	-0.0529012	0.207536
Q9Z2H5_Epb41l1_56	0.999424	0.86586	0.993556	0.997776	0.978287	0.897445	0.717671	3.53312	0.433871	2.66927	1.32715	4.76065	0.0925718	0.367302	-0.0558226	0.274731	-0.148394	-0.423125	0.01275	0.04025	-2.77556e-17	0.0295	-0.01275	-0.04225	0.847682	0.44329	0.904926	0.540845	0.736691	0.334145	0.198077	0.804418	-0.122987	0.63726	-0.347217	-1.02318	-0.151416	-0.321186	0.271972	-0.542238	-0.414161	-0.337245	-0.0110572	0.613173	-0.0389129	-0.103768	0.841032	0.251281	-0.103768
Q91VW5_Golga4_63	0.999424	0.922475	0.985248	0.997776	0.995691	0.889059	1.16966	2.24687	1.65831	4.27119	0.241152	6.08088	0.196086	-0.298061	0.233514	-0.494147	0.0374282	0.531575	0.02325	-0.0195	0.0205	-0.04075	-0.00275	0.038	0.763895	0.596092	0.682604	0.374008	0.945986	0.246554	0.310269	-0.550796	0.423009	-0.938592	0.0697314	1.2434	0.56437	0.385423	-0.456913	0.0661265	-0.804656	-0.337245	0.375946	1.17525	-0.66152	-0.220507	0.108252	-0.793519	-1.34898
O54774_Ap3d1_51	0.999424	0.963662	0.994326	0.998465	0.978287	0.967995	1.24237	1.21221	0.195208	0.0734257	1.40292	1.38473	-0.126455	-0.118447	0.0233847	0.00800753	0.149839	0.141832	-0.009	-0.0085	0.00375	0.0025	0.01275	0.01025	0.751212	0.756448	0.956047	0.983235	0.723949	0.726987	-0.327594	-0.320442	0.0567317	0.0216433	0.364847	0.360753	-0.0412954	-0.385423	0.337245	0.542238	-0.106499	0.373379	-0.331717	-0.0817565	0.207536	-0.285361	-0.0499623	0.0132253	-0.0907968
Q8CC88_Vwa8_61	0.999424	0.748353	0.982766	0.997776	0.978136	0.898027	6.08557	8.46863	2.44675	1.75432	2.47433	4.59847	-0.501239	-0.679642	-0.255199	-0.178403	0.24604	0.424443	-0.03925	-0.05	-0.02075	-0.00875	0.0185	0.02725	0.246288	0.142278	0.569279	0.66768	0.565675	0.346859	-1.24604	-1.61886	-0.591545	-0.44475	0.597101	0.995114	0.481779	-0.513898	0.184941	0.238056	-0.544326	0.024089	-0.154801	0.0817565	-0.739346	-0.557752	0.241484	-0.251281	-0.233478
Q61768_Kif5b_54	0.999424	0.735214	0.982766	0.997776	0.976937	0.860925	2.31552	9.03952	2.4219	6.11735	6.0946	14.4647	0.259604	0.76981	-0.277756	0.510206	-0.53736	-1.04757	0.02725	0.07075	-0.0155	0.0455	-0.04275	-0.08825	0.586744	0.124752	0.572546	0.244492	0.245776	0.0357709	0.56509	1.7049	-0.586451	1.25097	-1.24469	-2.48656	-0.949793	0.0321186	-0.184941	-0.687716	-0.343162	0.132489	-0.0331717	0.602954	0.479926	0.155652	0.73278	1.03157	0.168623
P59764_Dock4_57	0.999424	0.636978	0.982766	0.997776	0.978136	0.878144	9.45887	15.2463	3.7065	1.2513	3.88138	6.85306	-0.805589	-0.960931	-0.358124	-0.155342	0.447464	0.602806	-0.07	-0.0835	-0.0325	-0.0115	0.0375	0.049	0.113269	0.0298795	0.425942	0.74967	0.40913	0.206392	-1.76729	-2.60949	-0.835413	-0.329682	0.867231	1.36668	0.757081	-0.588841	0.402519	0.277731	0.0354995	0.433601	-1.21629	-0.194172	-0.518839	0.103768	-0.499623	-0.64804	0.622607
Q80YX1_Tnc_57	0.999424	0.870238	0.982766	0.997776	0.976937	0.950658	1.26608	3.44387	6.8259	3.84395	6.46949	2.29709	-0.263698	0.489683	0.922367	0.75338	1.18606	0.432684	-0.03475	0.03175	0.07	0.0685	0.10475	0.03625	0.747123	0.452494	0.207687	0.412672	0.225451	0.589238	-0.333274	0.787778	1.36173	0.861861	1.30548	0.56093	0.839672	1.70229	-1.1858	1.07125	1.71581	-1.15627	-1.00621	-1.87018	1.2971	-1.15442	-0.199849	0.753843	0.596665
Q6ZQ08_Cnot1_61	0.999424	0.974766	0.982766	0.997776	0.976937	0.898027	1.05961	0.826913	5.95605	0.185714	4.28585	4.57242	0.105722	0.0845996	0.508124	-0.0211225	0.402402	0.423524	0.00375	0.0005	0.0365	-0.00125	0.03275	0.034	0.7835	0.826625	0.253743	0.958139	0.372748	0.348945	0.283685	0.22596	1.22255	-0.0540671	0.93973	0.990581	0.674491	0.695903	-0.369882	0.383534	-0.26033	0.277023	-0.364888	0.122635	0.376158	-0.0518839	-0.158214	-0.476111	-0.0907968
B2RQ80_Tnik_55	0.999424	0.82863	0.990592	0.997776	0.996236	0.929729	0.810773	4.45542	0.68559	2.46442	0.184892	3.21425	0.0894639	0.340804	0.066876	0.25134	-0.0225879	-0.273928	0.007	0.02875	0.0035	0.02375	-0.0035	-0.02725	0.829703	0.358474	0.853967	0.566968	0.958321	0.477062	0.221866	0.971335	0.189635	0.595744	-0.053788	-0.743396	-0.206477	-0.289067	0	0	-0.48516	-0.373379	-0.221145	0.674491	-0.155652	-0.025942	0.424679	0.357083	-0.389129
F8VPQ1_Dock3_62	0.999424	0.735753	0.987269	0.997776	0.984764	0.898027	2.93801	8.99787	1.38676	4.55014	0.618187	4.52752	-0.254652	-0.670971	-0.170123	-0.416319	0.0845289	0.500848	-0.02375	-0.061	-0.01625	-0.03525	0.0075	0.04275	0.508392	0.125954	0.726647	0.350741	0.867324	0.352572	-0.690607	-1.69865	-0.361146	-0.987726	0.17207	0.982751	-0.206477	-0.802965	0.728885	0.727392	0.248497	0.373379	-0.298545	-0.214611	0.311303	-0.466955	-0.541258	-0.859645	0.337245
A0A087WS23_Ktn1_56	0.999424	0.775598	0.982766	0.997776	0.976937	0.873908	0.372978	7.27363	14.272	4.09721	10.4178	7.47425	-0.0586899	-0.541299	-1.25566	-0.482609	-1.19697	-0.714358	0.005	-0.04	-0.10475	-0.043	-0.10975	-0.06675	0.917703	0.187343	0.0373938	0.389296	0.0908285	0.178885	-0.106468	-1.43519	-2.45606	-0.90752	-1.90163	-1.46358	-0.344128	-1.99135	-0.413398	-0.357083	-0.863821	0.301112	0.895635	1.34898	-0.220507	-0.194565	0.166541	0	-0.0648549
A2AS98_Nckap1_49	0.999424	0.937824	0.996128	0.997776	0.991721	0.965831	0.692936	1.87146	0.155703	0.985675	0.465368	1.4838	0.0834463	0.193405	0.0214014	0.109958	-0.0620449	-0.172003	0.0075	0.01425	0.0025	0.00875	-0.005	-0.01375	0.852524	0.649911	0.964783	0.796953	0.898386	0.710592	0.191693	0.470564	0.0454456	0.265552	-0.131485	-0.383593	-0.316598	-0.663785	0.228457	0.700941	0.0236663	0.69858	-0.32066	-0.204391	0.622607	0.0389129	-0.183195	0.158704	0.4021
E9PUD2_Dnm1l_53	0.999424	0.82892	0.982766	0.997776	0.976937	0.950658	0.128399	4.44175	6.87132	4.9371	7.48188	2.2799	-0.0173713	0.402808	0.615398	0.42018	0.63277	0.21259	-0.00625	0.03225	0.05025	0.0405	0.0565	0.016	0.970868	0.359605	0.205527	0.320841	0.178572	0.591575	-0.0376191	0.968931	1.36881	1.05461	1.46342	0.557235	0.206477	0.256949	0.892068	0.0661265	-0.922987	0.228845	-0.221145	-0.194172	0.168623	0	0.349736	0.0529012	-1.14145
E0CY11_Nrxn1_49	0.999424	0.961654	0.985715	0.997776	0.976937	0.998881	4.36644	1.29376	1.41258	5.70203	5.76891	0.131189	-0.395963	0.128743	0.144893	0.524706	0.540856	0.0161495	-0.04025	0.008	0.00725	0.05025	0.0475	-0.00275	0.365895	0.742376	0.72234	0.269028	0.264916	0.970244	-0.955591	0.339743	0.367125	1.18304	1.1917	0.0384016	0.275302	0.053531	-0.19582	0.780293	0.0591659	0.228845	-0.608147	-0.92998	0.12971	-0.246449	0.22483	0.740617	0.0778259
Q9EPU0_Upf1_54	0.999652	0.904898	0.982766	0.997776	0.978136	0.891475	0.012717	2.61189	2.6461	2.33978	2.37518	5.53336	-0.00159964	-0.277229	0.255401	-0.27563	0.257001	0.532631	0	-0.0315	0.02325	-0.0295	0.02325	0.05275	0.997076	0.548039	0.543738	0.583475	0.578738	0.279682	-0.00377471	-0.625806	0.631963	-0.570072	0.576759	1.1537	0.481779	0.717316	-0.174062	0.158704	0.130165	0.156578	0.563919	-0.69493	0.53181	-0.25942	-1.00757	-0.211605	0.337245
Q91YM2_Arhgap35_59	0.999424	0.899233	0.982766	0.997776	0.978136	0.967995	1.27925	2.81308	4.85224	1.13913	2.77666	1.41404	-0.145146	-0.27438	-0.419292	-0.129234	-0.274146	-0.144912	-0.007	-0.01525	-0.03075	-0.00625	-0.02375	-0.0175	0.744861	0.523229	0.327172	0.769284	0.527636	0.722097	-0.336312	-0.666032	-1.03851	-0.302914	-0.657921	-0.367544	-0.330363	0.139181	-0.402519	-0.132253	-0.236663	-0.325201	0.707662	0.22483	-0.311303	0.103768	0.457988	-0.396759	-0.181594
Q9Z1Q9_Vars_55	0.999424	0.86947	0.990592	0.997776	0.978136	0.912824	1.41966	3.46107	0.97412	1.31968	2.26741	4.07502	-0.149275	-0.288593	0.120108	-0.139318	0.269383	0.408701	-0.01575	-0.02975	0.0065	-0.012	0.02225	0.03425	0.721164	0.450705	0.799076	0.737959	0.593279	0.391289	-0.369093	-0.790925	0.2625	-0.34579	0.554412	0.902667	0.523074	0.321186	-0.815916	0.608364	0.236663	0.325201	-0.420175	-0.582515	-0.27239	0.0389129	-0.566239	-0.19838	0.363187
Q69ZK0_Prex1_58	0.999424	0.998567	0.982766	0.997776	0.978136	0.932995	7.67584	0.0245107	2.99153	7.95294	2.47876	3.08711	0.933	-0.00419488	0.495609	-0.937195	-0.437391	0.499804	0.06825	-0.01175	0.04225	-0.078	-0.026	0.052	0.170772	0.994372	0.502165	0.160216	0.565098	0.491235	1.49746	-0.00726613	0.700252	-1.53972	-0.598004	0.719072	-1.2251	0.578135	1.53392	-0.608364	1.70398	0.782891	-0.254316	-0.204391	-0.324274	0.466955	-0.474642	-1.38866	0.557752
Q8CH77_Nav1_59	0.999424	0.976844	0.982766	0.997776	0.981636	0.95021	1.82455	0.747938	2.26921	1.79893	0.962226	2.34082	-0.158102	0.128625	-0.299859	0.286727	-0.141757	-0.428483	-0.01425	0.01125	-0.0265	0.0275	-0.01225	-0.03975	0.65697	0.841795	0.593033	0.660856	0.801267	0.583335	-0.460272	0.205874	-0.554865	0.4546	-0.259536	-0.570001	-0.839672	0.556723	-1.08789	0.899321	-0.0946654	0.0963558	-0.110572	0.204391	1.88079	-1.16739	0.449661	0.0793519	0.194565
A0A0R4J0M9_Vcpip1_53	0.999424	0.9571	0.982766	0.997776	0.978136	0.977911	4.70118	1.35618	2.32555	2.96922	1.84662	0.851138	-0.404239	-0.129248	-0.215374	0.274991	0.188865	-0.0861262	-0.035	-0.01075	-0.01825	0.02625	0.01675	-0.0095	0.338752	0.731782	0.585389	0.504752	0.65364	0.822027	-1.01415	-0.354367	-0.566578	0.696638	0.464602	-0.231917	-0.302833	-0.0642372	0.282851	-0.0529012	-0.591659	-0.542002	-0.0552861	0.296367	-0.246449	-0.012971	0.308101	0.158704	-0.0907968
Q3UH60_Dip2b_54	0.999424	0.974244	0.990592	0.997776	0.978136	0.951253	0.386138	0.887446	1.16199	0.365022	1.48315	2.21859	-0.0453929	-0.0888725	0.115763	-0.0434797	0.161156	0.204636	-0.00325	-0.007	0.01075	-0.00175	0.014	0.01575	0.914926	0.815184	0.765246	0.919386	0.710698	0.599986	-0.110076	-0.241188	0.308161	-0.104274	0.383315	0.544418	0.234007	-0.0214124	0.152304	0.515787	-0.0354995	0.794936	-0.298545	-0.22483	0.4021	0.025942	-0.0749434	-0.290957	-0.0907968
P58252_Eef2_52	0.999424	0.985153	0.982766	0.997776	0.978136	0.943617	0.10623	0.49239	3.46434	0.603215	3.64601	2.52368	-0.0154368	0.0727746	0.38426	0.0882114	0.399697	0.311485	-0.0035	-0.003	0.03325	0.0025	0.03675	0.03425	0.975836	0.892814	0.450367	0.870319	0.431916	0.559283	-0.0312004	0.138877	0.790469	0.168287	0.824118	0.607399	0.674491	0.76014	-0.29373	-0.0925772	0.638991	-0.024089	-0.409117	-0.756247	0.882026	-0.246449	-0.899321	0.0661265	0.466955
E9Q6R7_Utrn_60	0.999424	0.889998	0.982766	0.997776	0.985444	0.999272	4.13837	3.06094	3.18368	0.505961	0.593602	0.0465287	0.364735	0.305965	0.300239	-0.0587708	-0.064496	-0.00572525	0.03	0.024	0.027	-0.004	-0.003	0.001	0.385623	0.494204	0.480432	0.890028	0.872248	0.989344	0.915023	0.714599	0.737325	-0.142498	-0.165618	-0.0137495	-0.137651	0.128474	0.446034	-0.158704	0	0.542002	-0.0774006	0.0715369	-0.518839	0.103768	0.0416352	0.674491	-0.285361
Q8BI84_Mia3_56	0.999424	0.710649	0.982766	0.997776	0.978136	0.988584	2.92514	10.687	7.80416	5.39478	3.70928	0.489805	-0.351342	-0.852435	-0.789726	-0.501093	-0.438385	0.0627081	-0.0195	-0.063	-0.0635	-0.0415	-0.044	-0.0025	0.509901	0.0853691	0.1658	0.28875	0.425669	0.893346	-0.688083	-1.94881	-1.5134	-1.13201	-0.835778	0.138094	0.757081	-0.76014	-0.576581	-0.277731	-0.674491	0.204756	0.762949	0.602954	-0.389129	-0.324274	0.0416352	-0.436435	-0.181594
E9QPD7_Pcx_51	0.999424	0.910686	0.985548	0.997776	0.983958	0.924467	0.565655	2.47843	1.46935	2.72429	0.711151	3.54959	-0.0708701	0.337308	-0.176986	0.408178	-0.106116	-0.514294	-0.0085	0.028	-0.0165	0.0385	-0.008	-0.0465	0.877879	0.565142	0.712959	0.534037	0.848955	0.441612	-0.158393	0.598707	-0.380198	0.648272	-0.196214	-0.806682	0.220242	-0.920733	0.554823	-0.740617	-0.887488	0.69858	-0.364888	0.091976	-1.10253	1.49166	0.424679	0.357083	0.012971
P58281-2_Opa1_53	0.999424	0.922526	0.982766	0.997776	0.983958	0.99013	4.4051	2.24113	2.90422	1.11329	0.725714	0.344925	-0.454785	-0.277282	-0.33761	0.177503	0.117176	-0.0603276	-0.039	-0.014	-0.028	0.027	0.011	-0.016	0.362652	0.596881	0.512364	0.773875	0.846113	0.92365	-0.962413	-0.549594	-0.683177	0.296684	0.199961	-0.0986886	0.151416	-0.942146	0.968221	-0.462886	-0.461494	0.397468	-1.14995	0.45988	-1.1155	-0.233478	0.974264	0.330633	0.311303
D4AFX7_Dnajc13_62	0.999424	0.932005	0.982766	0.997776	0.976937	0.915309	6.73927	2.07185	2.23448	1.89653	8.37873	3.90422	-0.491463	-0.24774	0.229137	0.243723	0.720601	0.476877	-0.04425	-0.0245	0.0165	0.02175	0.06075	0.039	0.211872	0.620605	0.597794	0.646171	0.145254	0.406985	-1.35096	-0.513808	0.547609	0.475965	1.6001	0.871833	0.743316	0.685197	-0.478671	0.542238	-0.662658	0.156578	-0.475461	-0.408782	1.10253	-0.350216	-0.308101	-0.859645	0.181594
A0A0A6YWG7_Rapgef2_55	0.999424	0.891465	0.991535	0.997776	0.976937	0.950658	7.2309	3.0324	0.588307	3.69042	6.4481	2.25909	0.668343	0.291123	0.0692989	-0.377221	-0.599044	-0.221824	0.051	0.02375	0.001	-0.02525	-0.05	-0.02475	0.189195	0.497462	0.873312	0.427522	0.226564	0.594416	1.42837	0.70906	0.164242	-0.833475	-1.30143	-0.552894	0	-0.62096	0.130547	-0.396759	0.272163	1.27671	-0.121629	0.0817565	-0.376158	-0.12971	0.466315	0.0396759	-0.168623
Q6P5U7_Nwd2_55	0.999424	0.906395	0.982766	0.997776	0.978136	0.873908	1.25683	2.55777	3.69782	4.81255	2.43913	7.58886	0.164762	-0.32245	0.463078	-0.487212	0.298316	0.785529	0.0105	-0.0395	0.0325	-0.048	0.022	0.07	0.748716	0.55491	0.426794	0.330176	0.570278	0.174226	0.331017	-0.614856	0.833821	-1.03324	0.589902	1.48126	0.206477	-0.0214124	0.0326366	1.53414	-0.236663	0.819024	-0.0442289	0.0204391	-0.739346	0.27239	-1.0159	0.0925772	-1.1155
A2AQ25_Skt_60	0.999424	0.793716	0.982766	0.997776	0.978136	0.953348	5.88095	5.96212	3.83248	0.600965	1.45169	1.98471	0.595457	0.682521	0.425198	0.0870642	-0.170259	-0.257323	0.0535	0.06175	0.04175	0.01025	-0.01175	-0.022	0.258169	0.253389	0.413763	0.87077	0.715865	0.633182	1.21266	1.22605	0.858487	0.167695	-0.376097	-0.494733	-0.61943	0.267655	0.478671	-0.119028	-0.366828	0.156578	0.807177	0.091976	-0.894997	0.959852	0.482969	0.489336	-0.830142
Q8CAQ8_Immt_48	0.999424	0.636978	0.990592	0.986722	0.978287	0.873908	0.699212	14.8294	0.880006	11.9413	1.28334	10.3601	0.0931659	1.50266	-0.183104	1.40949	-0.27627	-1.68576	0.0055	0.13875	-0.01475	0.13525	-0.02025	-0.1555	0.851293	0.0328895	0.816581	0.0639551	0.744159	0.0920421	0.193315	2.55006	-0.239119	2.13048	-0.336953	-1.89695	-0.963558	-2.17336	1.67535	-0.700941	-1.24248	0.385423	-0.486518	0.286148	-0.324274	1.76405	2.21499	0.925772	-0.752317
Q8BGQ7_Aars_48	0.999424	0.88505	0.982766	0.986722	0.976937	0.953317	7.94838	3.16627	3.98359	17.1914	8.77888	2.00872	2.69331	-1.66148	-3.72626	-4.35479	-6.41956	-2.06477	0.2345	-0.15375	-0.24475	-0.38625	-0.47925	-0.093	0.160385	0.482362	0.399614	0.0190923	0.132468	0.629691	1.54034	-0.735082	-0.886049	-2.89713	-1.66152	-0.499994	-16.6283	2.77291	2.96994	-4.77434	2.95829	2.69796	2.54316	1.81908	-4.31934	3.13898	-2.39819	-3.82211	2.98332
Q64521_Gpd2_50	0.999424	0.851723	0.982766	0.997776	0.976937	0.924763	0.685807	3.90489	8.12174	2.99514	7.21735	3.44648	0.105285	0.492822	0.988859	0.387537	0.883574	0.496036	0.0015	0.0485	0.0835	0.049	0.082	0.033	0.853924	0.406921	0.154108	0.501748	0.189786	0.452223	0.189847	0.872953	1.56187	0.701695	1.42247	0.787407	1.23886	0.770847	1.07701	-0.952222	0.508826	-0.168623	-0.574976	-1.16503	-0.856084	-0.116739	0.990919	0.132253	0.570723
Q64511_Top2b_55	0.999424	0.748353	0.982766	0.997776	0.995691	0.942313	3.61159	8.44077	3.15366	3.84798	0.224439	2.65494	-0.443814	-0.896589	-0.485255	-0.452774	-0.0414405	0.411334	-0.03075	-0.07075	-0.03225	-0.038	-0.0015	0.0365	0.435352	0.143193	0.483764	0.412289	0.949634	0.542633	-0.818983	-1.61467	-0.731589	-0.862398	-0.0650149	0.633951	0.481779	1.2098	-1.31634	-0.515787	0.922987	-0.361334	-0.0663434	-0.4701	0.53181	-0.557752	-0.582893	-1.17705	1.10253
Q61301-2_Ctnna2_45	0.999424	0.784878	0.982766	0.997776	0.994517	0.950658	9.78138	6.54698	9.5655	2.64912	0.363281	2.2701	0.751044	0.51345	0.711078	-0.237594	-0.0399666	0.197627	0.05975	0.03875	0.0575	-0.019	-0.00225	0.01675	0.105163	0.221464	0.110522	0.54336	0.919754	0.592912	1.81516	1.32048	1.77758	-0.633212	-0.10371	0.555191	0.151416	0.364011	0.359003	0.0925772	0.674491	0.421557	-0.132687	0.163513	-0.155652	0.27239	0.0333082	0.0264506	0.220507
A2AVJ7_Rrbp1_55	0.999424	0.855107	0.982766	0.997776	0.976937	0.860925	5.60813	3.85807	7.42369	1.35979	13.4296	12.1567	0.629891	0.420982	-0.623866	-0.208909	-1.25376	-1.04485	0.06075	0.04425	-0.0505	-0.0145	-0.11125	-0.09675	0.274908	0.411332	0.18098	0.731175	0.0453978	0.06086	1.16772	0.864402	-1.4549	-0.355164	-2.33445	-2.15584	-1.04615	-1.34898	-0.522186	-0.568688	-0.153831	-0.433601	0.552861	1.56359	-0.441013	0.726375	0.857686	-0.449661	-0.207536
A0A1D5RM83_Iqsec1_54	0.999424	0.970862	0.982766	0.997776	0.976937	0.885506	6.7911	1.01221	6.07298	4.10172	13.6951	6.60771	0.51714	0.112166	-0.481641	-0.404974	-0.998781	-0.593807	0.04475	0.008	-0.03675	-0.03475	-0.0815	-0.04675	0.209358	0.792097	0.247003	0.388891	0.0427062	0.218388	1.35918	0.272109	-1.24152	-0.90833	-2.37229	-1.32788	-0.853437	-0.149887	-0.184941	-0.819969	0.153831	0.963558	0.685548	0.183952	-0.687462	0.53181	0.0333082	0.489336	0
A0A0A0MQ79_Prrc2c_61	0.999424	0.862128	0.982766	0.997776	0.978136	0.976593	2.25454	3.66822	5.19035	0.558064	1.48537	0.972409	-0.277295	-0.357589	-0.473313	-0.0802938	-0.196018	-0.115724	-0.01675	-0.0235	-0.0345	-0.00475	-0.01775	-0.013	0.59504	0.429712	0.302667	0.879414	0.710335	0.799391	-0.552376	-0.829526	-1.09592	-0.156371	-0.383823	-0.262133	-0.0137651	0.203418	-0.261093	-0.819969	-0.769156	-0.602224	0.497575	0.766467	-0.726375	0.27239	0.316428	-0.290957	-0.298332
Q11011_Npepps_48	0.999424	0.938384	0.982766	0.997776	0.976937	0.992676	2.59104	1.83107	2.29476	4.504	5.07137	0.314753	-0.232149	0.172017	0.208752	0.404166	0.440901	0.0367348	-0.02175	0.00875	0.017	0.0325	0.03875	0.00625	0.550676	0.655984	0.589554	0.354486	0.311074	0.93009	-0.621564	0.461723	0.560185	0.979655	1.07559	0.0903359	0.234007	-0.192712	0.543944	0.42321	-0.248497	0.361334	-0.530747	-0.337245	0.674491	0.12971	-0.299774	0.357083	0.194565
P58871_Tnks1bp1_58	0.999424	0.985153	0.997445	0.997776	0.976937	0.988943	5.40776	0.490901	0.0520009	6.3739	5.56273	0.439861	0.450902	-0.0516225	-0.00584954	-0.502525	-0.456752	0.045773	0.039	-0.00775	0.00025	-0.04475	-0.03875	0.006	0.287888	0.89312	0.988098	0.230468	0.277796	0.903678	1.13437	-0.138478	-0.0153541	-1.29238	-1.15777	0.124634	-0.316598	-0.171299	-0.250214	0.105802	-0.0591659	0.758802	0.464403	0.0306587	-0.25942	-0.298332	-0.416352	0.158704	-0.441013
O88935_Syn1_45	0.999424	0.781021	0.982766	0.997776	0.978136	0.957604	8.95393	6.67688	2.2514	0.947887	2.82114	1.81302	0.644832	0.540877	0.291779	-0.103955	-0.353053	-0.249097	0.048	0.03875	0.02	-0.00725	-0.028	-0.02075	0.127235	0.214937	0.59547	0.803917	0.522259	0.658716	1.69184	1.34118	0.551148	-0.256214	-0.666725	-0.457408	-0.426719	-1.01709	1.1314	-0.0925772	0.22483	0.662446	0.099515	0.0204391	-0.4021	0.142681	0.149887	0.700941	-0.0518839
P13595_Ncam1_48	0.999424	0.898103	0.993556	0.997776	0.978136	0.95021	2.06708	2.86587	0.390483	6.71574	2.71035	2.3342	-0.226678	0.27979	0.0517812	0.506467	0.278459	-0.228008	-0.02875	0.01875	-0.004	0.0495	0.02475	-0.02475	0.621286	0.516907	0.914012	0.213023	0.535754	0.584225	-0.512769	0.676465	0.111176	1.34696	0.644729	-0.568516	0.0412954	0.203418	-0.630975	0.489336	0.22483	-0.204756	-0.387003	-0.643832	0.285361	0.12971	0.441333	0.158704	-0.298332
E9Q035_Gm20425_49	0.999424	0.993176	0.993556	0.997776	0.978136	0.980925	3.69646	0.251717	0.451189	3.81417	3.52779	0.729823	2.0584	-0.045449	0.0930951	-2.10385	-1.9653	0.138544	0.16025	-0.00875	0.01175	-0.167	-0.1485	0.0185	0.426927	0.943688	0.901324	0.415511	0.443834	0.845313	0.834962	-0.072777	0.127675	-0.8567	-0.80249	0.201098	-1.67934	0.802965	-1.67535	-0.396759	9.51387	-0.337245	-0.840349	-3.42355	0.25942	-1.38789	-0.932629	-1.44156	-0.194565
E9Q2A6_Ptk2b_55	0.999424	0.976844	0.993556	0.997776	0.995691	0.973195	0.817022	0.736964	0.430464	1.5343	0.311294	1.12975	-0.0917526	0.0838915	-0.0515252	0.175644	0.0402274	-0.135417	-0.007	0.00025	-0.002	0.00925	0.005	-0.00425	0.82851	0.843924	0.905636	0.702376	0.93083	0.770947	-0.223449	0.203045	-0.122063	0.395363	0.089349	-0.300483	-0.206477	-0.406836	0.68537	-0.185154	-0.603492	0.373379	-0.309602	0.265708	-0.0778259	0.453984	-0.516277	0.568688	-0.4021
Q3UGY8_Arfgef3_55	0.999424	0.729383	0.993556	0.997776	0.9839	0.873908	0.441009	9.17516	0.375756	8.12604	0.792434	8.89832	-0.0464824	-0.693955	0.0434026	-0.647473	0.0898849	0.737358	-0.00275	-0.06125	0.00275	-0.0565	0.0055	0.062	0.90344	0.120916	0.917116	0.153956	0.833214	0.128875	-0.125021	-1.7252	0.107145	-1.56619	0.217006	1.67981	-0.0688256	0.449661	-0.261093	0.674491	0.0591659	-0.168623	0.0331717	0.510978	0.142681	-0.869055	-0.516277	-0.912546	-0.207536
Q91XM9-7_Dlg2_50	0.999424	0.89718	0.990592	0.997776	0.981636	0.965685	2.40055	2.92807	1.07258	0.618443	0.971231	1.57544	0.206441	0.279104	0.105718	0.072663	-0.100723	-0.173386	0.01425	0.01625	0.0085	0.004	-0.00575	-0.00975	0.575368	0.509557	0.781164	0.867273	0.799608	0.695755	0.582685	0.688694	0.286595	0.172283	-0.261759	-0.404454	-0.110121	-0.0107062	0.315488	-0.357083	-0.0354995	0.421557	-0.0331717	-0.112415	-0.350216	0.817171	-0.266465	0.330633	0.103768
Q99KI0_Aco2_46	0.999424	0.984233	0.993556	0.997776	0.978136	0.99707	1.29242	0.529808	0.329319	1.99768	1.77475	0.199912	-0.18474	0.0842043	0.0523327	0.268944	0.237073	-0.0318715	-0.015	0.00175	0.0095	0.01875	0.0245	0.00575	0.742606	0.885155	0.926975	0.631295	0.664546	0.955012	-0.339414	0.148883	0.0943551	0.497851	0.448822	-0.0580805	0.234007	-0.588841	0.979099	-0.290957	-0.212997	0.722669	-0.276431	-0.848223	-0.311303	0.492897	-0.699472	0.978673	0.298332
B1AY13_Usp24_52	0.999424	0.686532	0.982766	0.997776	0.976937	0.90772	10.8155	11.9911	3.45787	0.317505	4.29725	4.34203	-0.904255	-0.864277	-0.401358	0.0399772	0.502896	0.462919	-0.07575	-0.07025	-0.0365	0.0075	0.03925	0.03175	0.0828796	0.0632245	0.451038	0.9295	0.37177	0.367957	-1.96732	-2.13887	-0.789257	0.091148	0.941747	0.950191	0.646961	-0.331892	-0.609217	0.991898	-0.48516	0.373379	-1.02832	-0.173732	0.0907968	-0.570723	-0.158214	-0.515787	0.350216
Q9ES97_Rtn3_49	0.999424	0.980323	0.982766	0.997776	0.983653	0.935699	1.77839	0.645513	2.47045	2.33141	0.807808	2.97362	-0.181204	0.0816299	-0.289651	0.262834	-0.108447	-0.371281	-0.01275	0.0075	-0.01975	0.02225	-0.007	-0.02925	0.663989	0.861884	0.56618	0.5846	0.83027	0.50424	-0.450111	0.179381	-0.596393	0.568336	-0.220906	-0.696948	-1.15627	-0.289067	0.304609	0.449661	-0.461494	-0.216801	0.431232	-0.0102196	0.0907968	-0.492897	0.124906	1.07125	0.415071
A0A0A6YWM5_Rab3gap2_48	0.999424	0.761778	0.982766	0.997776	0.978136	0.930402	1.97612	7.87922	4.10646	5.30334	1.69741	3.16623	0.248419	0.740911	0.437254	0.492491	0.188834	-0.303657	0.02175	0.0645	0.03825	0.04475	0.0165	-0.02825	0.634436	0.162959	0.388467	0.294894	0.676487	0.482367	0.493252	1.52895	0.907982	1.11668	0.431683	-0.734201	0.61943	0.0642372	-0.0870311	-0.132253	-0.402328	0.69858	-0.331717	-0.255489	0.93391	-0.103768	0.333082	0.515787	0.12971
A0A0N4SV80_Zfp638_51	0.999424	0.963583	0.993556	0.997776	0.978136	0.983501	1.19811	1.21701	0.382335	3.40198	1.64921	0.632485	0.145098	-0.139972	-0.0587084	-0.28507	-0.203806	0.0812639	0.019	-0.009	0.00225	-0.026	-0.01675	0.00925	0.758908	0.755612	0.915728	0.456879	0.684036	0.864473	0.317068	-0.321585	-0.108947	-0.77967	-0.420919	0.175863	0.123886	0.920733	-0.565702	-0.661265	-0.070999	-0.156578	0.431232	0.429221	-0.025942	-0.0518839	-0.191522	-0.238056	-0.492897
P01027_C3_58	0.999424	0.947745	0.982766	0.997776	0.983958	0.932056	6.40439	1.59823	5.42186	4.08275	0.711969	3.13583	1.43353	0.562656	1.3094	-0.870878	-0.124134	0.746744	0.13925	0.0785	0.13175	-0.05875	-0.0075	0.05125	0.228855	0.692113	0.286955	0.390593	0.848796	0.485754	1.29817	0.409972	1.13492	-0.905327	-0.196425	0.72854	-0.481779	1.9057	-0.0543944	-0.19838	0.875655	-0.517913	0.563919	0.746028	1.16739	-1.1155	1.17411	-3.04182	-1.01174
E9Q3M9_2010300C02Rik_54	0.999424	0.936564	0.982766	0.997776	0.976937	0.970359	0.981954	2.01068	3.53033	3.44495	5.18604	1.23554	0.116864	-0.216938	-0.353388	-0.333801	-0.470251	-0.13645	0.008	-0.0255	-0.03275	-0.0315	-0.04075	-0.00925	0.797636	0.629407	0.443575	0.452381	0.302967	0.752396	0.264656	-0.500714	-0.802797	-0.787759	-1.09494	-0.325757	-0.660726	-0.342598	0.261093	-0.0661265	-0.0118332	-0.024089	0.19903	0.909541	0.298332	-0.622607	-0.149887	0.211605	-0.012971
P52480-2_Pkm_46	0.999424	0.742012	0.990592	0.997776	0.983958	0.879798	0.177934	8.639	0.953997	7.24601	0.717285	6.80032	-0.0260265	0.790304	-0.16816	0.81633	-0.142134	-0.958464	-0.0045	0.0605	-0.00475	0.067	-0.00025	-0.06725	0.959857	0.136804	0.802787	0.188538	0.847757	0.208914	-0.0518496	1.64464	-0.257535	1.43042	-0.197793	-1.35872	-1.74817	-0.342598	1.37074	-0.22483	-0.0236663	1.01174	-0.608147	-0.756247	0.428042	0.920939	-0.0999246	1.63994	0.194565
Q6GQT9_Nomo1_46	0.999424	0.710649	0.982766	0.997776	0.978287	0.88621	4.01582	10.2384	2.4577	3.52986	1.35548	6.44364	-0.402192	-0.738555	-0.247014	-0.336363	0.155178	0.491541	-0.03475	-0.05975	-0.0205	-0.023	0.01425	0.03725	0.39666	0.0946587	0.567845	0.443622	0.731901	0.226796	-0.892982	-1.88292	-0.593787	-0.803667	0.35383	1.30174	0.454249	0.160593	-0.29373	0.158704	0.650824	0.0843113	-0.232202	-0.643832	-0.337245	-0.376158	-0.124906	-0.64804	1.07659
P11499_Hsp90ab1_44	0.999424	0.81634	0.982766	0.998959	0.978136	0.929383	3.50723	4.93809	8.22322	0.0695963	2.34972	3.28387	0.424152	0.413822	0.747227	-0.0103305	0.323074	0.333405	0.03625	0.0305	0.06625	-0.00375	0.03	0.03375	0.445941	0.320768	0.150549	0.984103	0.582141	0.469475	0.799531	1.05502	1.57717	-0.0205234	0.571502	0.756665	-0.344128	0.342598	1.1858	0.396759	-1.00582	0.999692	-0.154801	0.449661	0.103768	0.168623	-0.249811	0.22483	-0.843113
P46460_Nsf_49	0.999424	0.78016	0.982766	0.997776	0.978136	0.980231	3.09978	6.69014	9.02915	2.00485	3.15716	0.754982	0.324971	0.570526	0.660072	0.245554	0.335101	0.0895469	0.02475	0.0385	0.05625	0.01575	0.0315	0.01575	0.489804	0.214282	0.12505	0.630254	0.483375	0.84043	0.722077	1.34329	1.69812	0.499392	0.732123	0.207526	0.412954	0.374717	0.554823	-0.105802	-0.532493	0.746758	0.254316	-0.572295	0.687462	0.324274	-0.582893	0.449661	-0.246449
Q8BU30_Iars_50	0.999424	0.793716	0.982766	0.997776	0.978136	0.889059	2.37901	6.04438	2.47952	2.12894	3.97027	6.03934	-0.272514	-0.559884	0.469541	-0.28737	0.742055	1.02942	-0.0245	-0.053	0.032	-0.0265	0.0565	0.083	0.578228	0.248635	0.564999	0.612499	0.400842	0.248924	-0.578243	-1.23945	0.598258	-0.52588	0.883425	1.23716	2.78055	0.503192	-1.30547	0.476111	-0.0118332	0.493824	0.210087	-1.20591	0.557752	-0.415071	-0.999246	-0.806744	0.0907968
Q78PY7_Snd1_51	0.999424	0.737689	0.982766	0.997776	0.978136	0.9657	10.1189	8.82472	5.1912	0.73262	2.39666	1.55676	-0.733168	-0.648059	-0.46823	0.085109	0.264938	0.179829	-0.0585	-0.0545	-0.0335	0.006	0.025	0.019	0.0972998	0.131077	0.302608	0.844769	0.575883	0.698753	-1.86503	-1.67264	-1.09606	0.201907	0.581183	0.400223	-0.123886	0.824378	-0.380761	-0.264506	0.0828322	-0.855158	-0.232202	0	0.415071	-0.570723	-0.349736	-0.158704	0.713404
Q61543_Glg1_52	0.999424	0.761778	0.988844	0.986722	0.978136	0.873908	1.39833	7.71353	1.33303	9.09916	3.15688	7.14054	0.284366	-1.40374	-0.210381	-1.68811	-0.494746	1.19336	0.01975	-0.1525	-0.02125	-0.17025	-0.041	0.12925	0.724715	0.169296	0.735694	0.123051	0.483406	0.193173	0.364224	-1.50408	-0.34864	-1.71492	-0.73207	1.4124	0.646961	0.289067	-0.380761	-0.42321	2.22464	-0.1084	0.740834	-0.746028	-1.15442	-0.479926	-3.58896	0.581914	0.765288
H3BKH9_Arhgef2_50	0.999424	0.970862	0.990592	0.997776	0.978136	0.924253	0.232609	1.01215	0.924659	1.16641	1.9371	3.56426	0.0429984	0.173264	-0.157037	0.130265	-0.200036	-0.330301	0.01325	0.0185	-0.00125	0.00725	-0.0145	-0.02175	0.947849	0.79211	0.808228	0.764467	0.640163	0.440123	0.0673829	0.272111	-0.250259	0.309465	-0.484278	-0.809372	-0.426719	0.267655	-0.228457	-0.330633	-0.153831	-0.180667	0.641319	-0.22483	-0.0648549	0.635578	-0.324755	0.357083	0.453984
Q6P1J1_Crmp1_41	0.999424	0.990332	0.985108	0.997776	0.976937	0.967729	4.0071	0.33269	2.00236	4.21853	7.15311	1.44313	-0.384342	0.045584	0.222974	0.429926	0.607316	0.17739	-0.0405	-0.00875	0.0135	0.03375	0.054	0.02025	0.397457	0.926256	0.630614	0.378571	0.192614	0.717278	-0.891407	0.0953668	0.498408	0.929222	1.41248	0.374254	0.316598	0.84579	-0.19582	0.595139	0	0.156578	-0.298545	-0.725589	0.998765	-0.116739	-0.466315	0.436435	0.246449
E9PUC4_Sphkap_50	0.999424	0.778195	0.982766	0.997776	0.978136	0.994987	3.61689	6.97888	6.04235	2.39487	2.32827	0.264188	-0.426552	-0.745956	-0.796773	-0.319404	-0.37022	-0.0508164	-0.03475	-0.0745	-0.065	-0.03775	-0.03025	0.0075	0.434822	0.200499	0.248751	0.57612	0.585023	0.940982	-0.819966	-1.38898	-1.23661	-0.581459	-0.567063	-0.0762333	-1.00485	0.942146	-1.3925	0.489336	-0.130165	-0.228845	1.14995	-0.275928	-0.103768	0.700433	-1.17411	-0.185154	-0.324274
A2A5R2_Arfgef2_53	0.999424	0.977957	0.985248	0.997776	0.999055	0.976593	1.69685	0.716571	1.73239	0.885192	0.0486232	0.934925	0.189616	0.0905991	0.195303	-0.0990166	0.00568732	0.104704	0.01875	0.0145	0.01825	-0.00225	-0.0005	0.00175	0.676573	0.847897	0.67106	0.815607	0.988867	0.80632	0.43202	0.197801	0.439509	-0.240597	0.0143608	0.252857	0.0963558	-0.0107062	-0.217578	0.502562	0.070999	0.481779	-0.276431	0.0715369	0.376158	-0.466955	0.399698	-0.357083	-0.233478
Q6PH08_Erc2_52	0.999424	0.993456	0.993556	0.997776	0.995691	0.997041	0.554948	0.218217	0.373158	0.434893	0.261527	0.205773	0.0957169	0.0282417	0.0520411	-0.0674752	-0.0436758	0.0237995	0.013	0.0005	0.00375	-0.0105	-0.00925	0.00125	0.880046	0.950995	0.917665	0.904713	0.941558	0.953724	0.155557	0.0633138	0.106432	-0.123354	-0.0754591	0.0597454	0.660726	0	-0.282851	-0.317407	-1.24248	-0.228845	0.807177	0.899321	0.12971	0.142681	-0.174868	-0.132253	-1.03768
Q91VD9_Ndufs1_45	0.999424	0.793716	0.982766	0.997776	0.998578	0.967995	3.48544	5.99355	3.75533	1.49641	0.0934651	1.42248	0.414302	0.622884	0.429115	0.208582	0.0148127	-0.193769	0.02825	0.03975	0.035	0.0135	0.00675	-0.00675	0.448183	0.251562	0.421179	0.708531	0.978709	0.720695	0.795451	1.23117	0.844381	0.386715	0.0274658	-0.369494	0.289067	-0.107062	0.794158	-0.767068	0.911154	0.361334	-0.51969	-0.602954	0.012971	0.505868	-0.566239	1.03157	0.25942
A0A140LJ04_Zzef1_52	0.999424	0.985153	0.982766	0.997776	0.976937	0.950378	0.90586	0.482422	3.22968	1.36761	4.30912	2.31231	-0.102725	0.0578592	0.302435	0.160584	0.40516	0.244576	-0.0095	0.0105	0.026	0.022	0.0355	0.0135	0.811734	0.894865	0.47537	0.729859	0.370755	0.587177	-0.245781	0.136201	0.746117	0.356987	0.943845	0.563975	0.412954	0.396129	-0.271972	0.489336	-0.0118332	0.45769	-0.508632	-0.531417	0.518839	-0.376158	0.408025	-0.502562	0.0648549
E9Q7G0_Numa1_52	0.999424	0.984233	0.982766	0.997776	0.976937	0.898027	4.58311	0.525609	4.86518	6.23047	12.2217	4.58443	0.456717	-0.0682357	-0.514372	-0.524953	-0.971089	-0.446137	0.04325	0.00075	-0.03825	-0.0405	-0.0815	-0.041	0.348088	0.886011	0.326199	0.238206	0.0599555	0.347982	0.993622	-0.147761	-1.04072	-1.26928	-2.16188	-0.992671	-1.23886	-0.610254	0.0543944	-0.277731	0.757323	-0.0843113	0.464403	0.674491	-0.0648549	-0.0907968	0.449661	-0.581914	0.207536
Q99NE5_Rims1_50	0.999424	0.927923	0.990592	0.997776	0.978136	0.929383	0.494296	2.12512	0.978625	1.45276	1.51812	3.28991	0.0590018	0.217126	-0.118569	0.158124	-0.177571	-0.335695	0.00825	0.02425	-0.00375	0.018	-0.012	-0.03	0.892422	0.613039	0.798247	0.715688	0.704998	0.468823	0.139383	0.525141	-0.263611	0.376699	-0.391302	-0.757812	-0.633195	-0.0321186	0.533065	-0.529012	-0.48516	-0.168623	0.508632	0.194172	0	0.441013	0.557912	-0.317407	-0.466955
Q8CJ40-2_Crocc_58	0.999424	0.654709	0.982766	0.997776	0.978136	0.873908	5.24893	13.414	2.30386	3.069	2.15962	7.14148	-2.60537	-4.32292	-1.20835	-1.71755	1.39702	3.11457	-0.164	-0.335	-0.05475	-0.169	0.10925	0.27825	0.298612	0.0455615	0.58832	0.493287	0.608189	0.193131	-1.10817	-2.34654	-0.562147	-0.716397	0.531963	1.41255	3.77164	2.16265	1.55568	-5.60753	-4.86343	-4.92619	2.0677	4.01629	1.75108	-5.14948	-2.61469	-4.56273	3.12601
Q8BMJ2_Lars_51	0.999424	0.761778	0.990592	0.997776	0.981852	0.93534	3.28219	7.91768	0.865671	2.9739	0.934951	3.00558	-0.324688	-0.613553	-0.155785	-0.288864	0.168903	0.457768	-0.026	-0.05625	-0.02	-0.02825	0.006	0.03425	0.469657	0.161522	0.819281	0.504208	0.806315	0.500544	-0.757061	-1.53485	-0.235526	-0.697552	0.252783	0.703224	1.99594	-0.567429	-0.859432	0.105802	-0.22483	-0.0722669	0.674491	-0.378124	-0.012971	-0.0518839	-0.707799	-0.383534	-0.324274
G5E866_Sf3b1_49	0.999424	0.793716	0.982766	0.997776	0.978136	0.962614	0.214298	5.97479	3.36047	5.02793	2.77578	1.71126	-0.026845	-0.468193	-0.306304	-0.441348	-0.279459	0.161889	-0.00175	-0.0375	-0.02425	-0.03375	-0.0225	0.01125	0.951854	0.252651	0.461268	0.3142	0.527742	0.674332	-0.0622006	-1.22811	-0.770938	-1.07011	-0.657747	0.43492	-0.261537	0.160593	-0.337245	0.105802	0.662658	0.45769	-0.508632	0.173732	-0.103768	-0.505868	0	-0.370309	0.739346
B1B0C7_Hspg2_55	0.999424	0.82863	0.993556	0.997776	0.976937	0.891475	7.32422	4.4947	0.298866	3.09968	7.871	5.02616	1.26145	0.645108	-0.058677	-0.616344	-1.32013	-0.703785	0.1055	0.0425	-0.0015	-0.061	-0.107	-0.046	0.185173	0.355246	0.933498	0.489814	0.163268	0.314329	1.44375	0.978357	-0.085904	-0.722095	-1.52359	-1.06876	-0.523074	-1.17768	1.03349	-0.938997	3.27779	0.505868	0.309602	-0.419002	-0.0648549	1.08956	-0.807724	0.991898	0.765288
P50516_Atp6v1a_41	0.999424	0.761778	0.982766	0.997776	0.976937	0.97041	0.312419	7.731	10.5264	5.6587	7.72167	1.2196	0.0516106	0.732828	0.881504	0.681217	0.829893	0.148676	-0.00475	0.04925	0.0735	0.056	0.07825	0.02225	0.930589	0.168616	0.0885845	0.271726	0.168979	0.755161	0.089742	1.50614	1.9183	1.17589	1.50028	0.321975	0.0963558	0.481779	1.10965	0.502562	0.26033	0.69858	-0.71872	-1.36942	0.700433	0.609636	-0.50795	0.793519	0.544781
Q8VDM4_Psmd2_47	0.999424	0.963095	0.982766	0.997776	0.9839	0.942943	3.8907	1.23023	4.29454	1.88538	0.788745	2.5518	-0.316487	-0.128376	-0.410752	0.188111	-0.0942656	-0.282377	-0.0275	-0.012	-0.034	0.0175	-0.0065	-0.024	0.408254	0.753316	0.372002	0.647832	0.833922	0.555674	-0.870296	-0.324726	-0.941453	0.473536	-0.216068	-0.613107	-0.674491	0.289067	-0.565702	0.462886	-0.26033	0.192712	0.099515	-0.143074	0.648549	-0.428042	0.116579	0.304182	-0.0518839
Q3U1J4_Ddb1_52	0.999424	0.976367	0.982766	0.997776	0.997838	0.967995	2.32438	0.786171	2.48273	1.33277	0.133382	1.35934	0.32746	0.12493	0.307422	-0.20253	-0.0200373	0.182492	0.02675	0.00525	0.028	-0.0195	0.00125	0.02075	0.585547	0.834417	0.564581	0.735737	0.969754	0.731249	0.566931	0.215635	0.5989	-0.348856	-0.0390225	0.35485	-0.316598	0.182005	0.0108789	0.740617	0.567992	1.084	-0.464403	-0.490539	1.15442	-0.25942	-0.624528	-0.383534	0.869055
A2AAE1-3_Kiaa1109_61	0.999424	0.902432	0.982766	0.997776	0.984181	0.996495	3.09967	2.71984	2.54516	0.427989	0.676657	0.228051	0.415054	0.355082	0.325809	-0.0599715	-0.0892452	-0.0292737	0.037	0.0365	0.0265	0.0015	-0.0105	-0.012	0.489816	0.534584	0.556525	0.906152	0.855725	0.948844	0.722057	0.647482	0.611596	-0.12148	-0.187302	-0.0660552	0.316598	-0.342598	0.511308	-0.145478	-0.378661	0.289067	-0.276431	1.06283	-0.389129	0.168623	0.849359	-0.171929	-1.15442
E9QMR2_Dock9_53	0.999424	0.971318	0.993556	0.997776	0.976937	0.967995	3.83764	1.00642	0.412193	1.5278	4.40622	1.3894	-0.333937	-0.135933	0.0464272	0.198004	0.380364	0.18236	-0.02725	-0.0045	0.00425	0.02475	0.0315	0.00675	0.413272	0.793154	0.909454	0.703429	0.362558	0.726207	-0.860618	-0.270687	0.117098	0.393881	0.96095	0.361836	0.509309	-0.203418	0.119668	-0.0396759	-0.378661	-0.228845	-0.630262	0.102196	0.674491	-1.08956	0.50795	-0.436435	0.168623
P70399_Tp53bp1_50	0.999424	0.636978	0.982766	0.997776	0.983958	0.891475	8.17001	16.1596	4.85747	5.09356	0.772477	5.12538	-0.634214	-1.07256	-0.5252	-0.438345	0.109014	0.547359	-0.0505	-0.08925	-0.04425	-0.03675	0.00625	0.043	0.152405	0.0242126	0.326778	0.309488	0.837052	0.307229	-1.57327	-2.74193	-1.0394	-1.08127	0.211928	1.08542	-0.137651	0.256949	-0.924705	1.01835	-0.437827	-0.180667	0.497575	-0.102196	-0.0518839	-0.894997	-0.408025	-0.62159	0.843113
Q4KMM3_Oxr1_46	0.999424	0.636978	0.982766	0.997776	0.976937	0.951845	20.8604	21.4834	17.0814	2.2429	4.39	2.12791	1.7121	1.45547	1.24702	-0.256633	-0.465078	-0.208445	0.14	0.11375	0.1015	-0.02425	-0.0385	-0.01425	0.00820268	0.00710658	0.019582	0.596637	0.363915	0.612645	3.43657	3.53254	2.85813	-0.549888	-0.9581	-0.525307	-0.192712	0.0642372	0.68537	0.0132253	-0.130165	1.56578	0.586033	0.408782	0.220507	0.376158	0.0666164	0.740617	-0.53181
Q58A65-2_Spag9_48	0.999424	0.901838	0.985248	0.997425	0.981468	0.891475	3.33351	2.74069	1.72349	8.26811	1.0826	5.44476	0.339911	-0.286459	0.211853	-0.626369	-0.128058	0.498311	0.026	-0.024	0.01175	-0.048	-0.01425	0.03375	0.46414	0.532024	0.672436	0.149001	0.779363	0.285446	0.766811	-0.651644	0.437535	-1.58783	-0.288995	1.13899	0.949793	-0.267655	-0.0326366	-0.0925772	0.201164	0.674491	-0.143744	0.337245	-0.492897	-0.648549	0.14156	-0.436435	-0.207536
E9PW06_Nfasc_49	0.999424	0.710649	0.982766	0.997776	0.978136	0.897445	6.02163	10.2432	2.53577	2.89501	1.67482	4.72221	0.560275	0.916377	0.321914	0.356102	-0.238361	-0.594464	0.04175	0.06725	0.024	0.0275	-0.01775	-0.04525	0.249941	0.0945544	0.557729	0.513451	0.680014	0.337116	1.23564	1.88362	0.609691	0.682094	-0.426647	-1.01657	-0.137651	-1.0278	1.04437	-0.317407	-0.153831	1.01174	-0.210087	-0.132854	0.0518839	0.415071	-0.0749434	1.54736	0.0648549
Q60902_Eps15l1_49	0.999424	0.824273	0.982766	0.997776	0.99855	0.999059	3.9464	4.65342	4.23483	0.201252	0.100994	0.0978404	-0.349714	-0.373825	-0.36233	-0.0241111	-0.0126165	0.0114946	-0.02675	-0.03375	-0.025	-0.005	0.00175	0.00675	0.403051	0.342498	0.377153	0.954717	0.977014	0.977723	-0.880419	-1.00593	-0.930869	-0.0584919	-0.0296534	0.028746	-0.151416	0.503192	-0.0652733	-0.317407	0.331329	-0.45769	0.442289	-0.296367	-0.168623	0.142681	-0.408025	0.357083	0.428042
Q6PGJ3_L1cam_47	0.999424	0.907546	0.982766	0.997425	0.978136	0.894135	12.5105	2.52826	8.4457	8.30645	1.64316	4.91369	-1.07036	-0.298018	-0.851103	0.772341	0.219257	-0.553085	-0.0845	-0.021	-0.0705	0.0655	0.014	-0.0515	0.0560987	0.558694	0.143031	0.147691	0.68499	0.322575	-2.21371	-0.60886	-1.61076	1.59366	0.419562	-1.04944	-0.0688256	-0.546016	-0.957342	0.767068	-0.662658	-1.09605	0.0663434	0.0102196	0.856084	-0.453984	0.22483	0.780293	-0.220507
O08532-4_Cacna2d1_45	0.999424	0.870741	0.982766	0.997776	0.978136	0.988943	8.70154	3.42996	3.82085	3.56105	2.48971	0.470482	-0.704675	-0.357904	-0.423506	0.346771	0.281169	-0.0656018	-0.0585	-0.026	-0.0355	0.0345	0.023	-0.0115	0.134848	0.453946	0.414873	0.440449	0.563676	0.897329	-1.65387	-0.785075	-0.856365	0.809484	0.600237	-0.132902	0.702021	-0.182005	-0.892068	0.119028	-0.22483	0.0481779	-0.475461	-0.725589	-0.557752	-0.220507	0.0999246	0.687716	-0.0907968
Q922D8_Mthfd1_44	0.999424	0.778454	0.990592	0.997776	0.984181	0.873908	0.450229	6.9429	1.09839	7.37385	0.660918	7.15716	0.0447741	-0.498478	0.124497	-0.543253	0.0797227	0.622975	0.003	-0.04975	0.00675	-0.05075	0.00375	0.0545	0.901524	0.202167	0.776535	0.183069	0.858832	0.192435	0.127516	-1.38331	0.29285	-1.45034	0.183217	1.41434	1.08744	-0.139181	-0.0761522	0.0529012	0.319496	0.24089	0.19903	-0.153293	-0.220507	-0.207536	-0.87434	-0.264506	0.12971
P07724_Alb_44	0.999424	0.974244	0.982766	0.996457	0.976937	0.891475	8.96197	0.945055	6.2252	8.47258	5.31614	5.62049	2.71554	0.191622	0.982231	-2.52392	-1.73331	0.790609	0.21825	0	0.08225	-0.21625	-0.136	0.08025	0.127	0.804442	0.238495	0.142148	0.294026	0.274126	1.69423	0.255578	1.26613	-1.62068	-1.11734	1.16831	-1.817	0.203418	-0.108789	0.529012	6.35441	0.686535	0.497575	-1.79864	-0.674491	0.012971	-1.7237	-1.97057	0.518839
Q8BKC5_Ipo5_44	0.999424	0.902432	0.985248	0.997776	0.976937	0.988943	8.29037	2.68575	1.83994	4.13295	4.56688	0.469753	-0.576956	-0.238777	-0.185362	0.338179	0.391594	0.0534153	-0.048	-0.01875	-0.0155	0.03125	0.0325	0.00125	0.148239	0.538797	0.654645	0.386105	0.349392	0.89748	-1.59161	-0.640661	-0.463201	0.913931	0.989033	0.132706	0.261537	-0.385423	-0.119668	0.502562	-0.473327	-0.0722669	-0.342774	-0.419002	0.466955	-0.181594	-0.0416352	-0.19838	0.025942
B2RSU7_Gcc2_51	0.999424	0.862128	0.982766	0.997776	0.978136	0.977911	6.89967	3.6016	2.59469	2.38699	3.70326	0.872487	0.686784	0.374361	0.263715	-0.312422	-0.423068	-0.110646	0.05775	0.03175	0.021	-0.024	-0.03675	-0.01275	0.204189	0.436355	0.550214	0.577166	0.42626	0.817996	1.37635	0.817174	0.621614	-0.579835	-0.83467	-0.23728	0.151416	0.353305	-0.456913	-0.449661	-0.662658	1.14423	0.154801	0.654052	0.12971	-0.907968	0.316428	0.502562	-0.752317
Q9JIF7_Copb1_43	0.999424	0.761778	0.990592	0.997776	0.976937	0.891475	6.88305	7.87013	0.836719	0.65045	4.46732	5.35169	-0.556883	-0.638442	-0.100463	-0.0815596	0.45642	0.537979	-0.047	-0.0515	-0.007	-0.0025	0.04	0.0425	0.204972	0.1633	0.824761	0.860905	0.357493	0.291629	-1.37372	-1.52755	-0.228238	-0.180648	0.971661	1.12346	0.426719	0.62096	-0.68537	0.357083	-0.212997	0.337245	-0.729777	-0.500758	0.324274	-0.959852	-0.241484	-0.555463	-0.0389129
Q8BH59_Slc25a12_39	0.999424	0.636978	0.990592	0.986722	0.978136	0.860925	1.07797	18.554	0.891752	16.334	1.83223	13.9072	-0.195484	1.75053	0.154238	1.94602	0.349722	-1.5963	-0.03425	0.1545	0.0065	0.19075	0.04075	-0.15	0.780195	0.0139509	0.814376	0.0232593	0.655808	0.0406705	-0.288157	3.09296	0.242058	2.76514	0.461455	-2.40779	-0.550605	-1.32757	1.17492	-0.714167	0.118332	0.529957	-1.89079	-1.57381	0.622607	0.804201	2.45648	1.08448	0.311303
B2RQC6_Cad_49	0.999424	0.793716	0.985464	0.997776	0.978136	0.900679	3.61347	5.92852	1.6094	1.22999	2.03798	4.47295	-0.514603	-0.669022	-0.245806	-0.154419	0.268796	0.423216	-0.03175	-0.04625	-0.0125	-0.0125	0.01925	0.03175	0.435164	0.255357	0.690336	0.753357	0.625464	0.35703	-0.819332	-1.22055	-0.412035	-0.324631	0.505974	0.97321	-0.178947	-0.117768	0.0217578	1.07125	-0.993986	-0.264979	0.79612	0.183952	0.0389129	-0.453984	-0.0582893	-0.42321	-0.492897
P97445_Cacna1a_50	0.999424	0.839274	0.982766	0.997776	0.976937	0.873908	2.78253	4.17295	3.6147	0.776989	6.20532	7.60733	0.264236	0.361981	-0.354243	0.0977449	-0.618478	-0.716223	0.023	0.03175	-0.033	0.01075	-0.056	-0.06675	0.526923	0.382565	0.43504	0.836183	0.23959	0.173487	0.659938	0.921271	-0.818471	0.213261	-1.26254	-1.4841	-0.192712	-1.28474	0.163183	-0.19838	-0.378661	0.45769	0.0442289	0.838004	-0.428042	0.66152	0.616201	0.502562	-0.12971
Q9Z1Z0_Uso1_45	0.999424	0.983133	0.992342	0.997776	0.978136	0.965771	2.24308	0.58257	0.559774	1.9882	3.47919	1.50639	0.280291	0.0744656	-0.0767421	-0.205826	-0.357034	-0.151208	0.02775	0.01075	-0.00425	-0.015	-0.032	-0.017	0.596612	0.874466	0.879068	0.632675	0.448829	0.706904	0.549978	0.162869	-0.156709	-0.49581	-0.793113	-0.38876	0.371658	-0.214124	-0.141425	-0.595139	-0.532493	0.373379	0.762949	0.245269	-0.0518839	-0.0648549	0.274793	-0.132253	-0.739346
H7BX15_Adgrl1_40	0.999424	0.924369	0.997445	0.997776	0.976937	0.954944	5.13046	2.17646	0.0526713	2.37054	4.59448	1.92764	-0.52102	-0.221167	0.00670422	0.299853	0.527724	0.227872	-0.04775	-0.02625	0.00075	0.0235	0.0485	0.025	0.30687	0.605834	0.987945	0.579356	0.347178	0.641558	-1.08769	-0.536002	0.0155509	0.576438	0.993832	0.482409	-0.0412954	0.631666	-0.413398	0.780293	-0.48516	0.794936	-0.431232	-1.03218	0.505868	-0.142681	-0.674491	0.357083	0.544781
Q02248_Ctnnb1_40	0.999424	0.793716	0.982766	0.997776	0.978136	0.958861	8.15719	6.15629	3.09915	1.5412	3.45159	1.78076	0.607064	0.464309	0.293936	-0.142755	-0.313128	-0.170373	0.04875	0.036	0.02525	-0.01075	-0.0235	-0.01275	0.152855	0.24231	0.489874	0.701262	0.451691	0.663627	1.57132	1.25762	0.721083	-0.396932	-0.787947	-0.450308	-0.5919	0.107062	0.206699	-0.0793519	0.0946654	0.529957	0.331717	-0.0613173	0.181594	0.181594	0.0666164	-0.105802	0.12971
P56399_Usp5_43	0.999424	0.949218	0.98281	0.997776	0.978136	0.986146	1.50864	1.51856	2.16531	3.08191	3.74917	0.523258	-0.165149	0.157796	0.222297	0.322945	0.387446	0.0645007	-0.019	0.00775	0.02075	0.02875	0.03975	0.011	0.706538	0.704927	0.607392	0.491823	0.421777	0.886491	-0.389543	0.391823	0.533078	0.718544	0.843102	0.147039	-0.206477	0.738728	0.58746	-0.0529012	0.0236663	0.34929	0.0331717	-0.889101	0.453984	-0.25942	-0.0999246	0.714167	0.505868
Q9CU62_Smc1a_53	0.999424	0.924369	0.982766	0.997776	0.978136	0.999697	0.129814	2.181	2.62449	2.16232	2.55239	0.0130926	0.01426	-0.223053	-0.224706	-0.237313	-0.238966	-0.00165266	-0.00075	-0.02175	-0.02025	-0.019	-0.0195	-0.0005	0.970551	0.605201	0.54645	0.60781	0.555598	0.99699	0.0380277	-0.536959	-0.62762	-0.532942	-0.612974	-0.0038837	0.0963558	-0.0428248	-0.152304	-0.264506	0.686324	0.0602224	-0.143744	-0.0102196	0.726375	-0.622607	-0.116579	-0.343858	0.324274
G3X9V2_Ctnnd1_43	0.999424	0.99046	0.990592	0.997776	0.978136	0.977806	2.28826	0.323443	1.2578	2.6889	3.78628	0.895833	0.205437	-0.032761	-0.122706	-0.238198	-0.328143	-0.0899449	0.015	-0.00875	-0.01275	-0.02175	-0.02775	-0.006	0.590437	0.92823	0.748549	0.538406	0.418188	0.813611	0.559417	-0.0928053	-0.330955	-0.641195	-0.849897	-0.243123	-0.371658	0.0214124	-0.326366	0.105802	0.26033	-0.0722669	0.563919	-0.0102196	-0.0389129	0.25942	-0.233157	-0.19838	0.207536
Q8VHY0_Cspg4_46	0.999424	0.778195	0.993556	0.997776	0.982793	0.897445	1.60679	6.9695	0.325173	4.52905	0.846876	4.72897	-0.178129	-0.62411	-0.0511708	-0.44598	0.126959	0.572939	-0.0195	-0.06	-0.01175	-0.0385	0.00775	0.04625	0.69075	0.200932	0.927861	0.352448	0.822834	0.336591	-0.411823	-1.3875	-0.0932072	-0.98404	0.230772	1.01772	0.123886	0.492485	-1.1314	1.00512	0.544326	-0.228845	-0.486518	0.153293	0.311303	-0.53181	-0.549585	-1.03157	-0.103768
E9QK16_Fat3_45	0.999424	0.985601	0.993556	0.986722	0.976937	0.999059	20.1597	0.477915	0.345963	16.3063	15.2156	0.084901	-1.19531	0.0616227	0.0477787	1.25693	1.24309	-0.013844	-0.10375	6.93889e-18	0.00325	0.10575	0.107	0.00125	0.00963895	0.895795	0.923429	0.0234082	0.0300916	0.980641	-3.33087	0.134989	0.0989527	2.76112	2.58895	-0.0249804	0.385423	0.856496	-0.674491	1.03157	-0.958487	-0.650402	-0.762949	-1.00152	1.34898	0.012971	-0.249811	0.542238	0.389129
Q3UHK6_Tenm4_51	0.999424	0.944736	0.990348	0.997776	0.996232	0.999059	1.36686	1.67375	1.30127	0.183184	0.215774	0.0740329	0.126127	0.145593	0.155658	0.0194655	0.0295302	0.0100647	0.00875	0.008	0.00825	0.00125	-0.0005	-0.00175	0.729984	0.680181	0.741093	0.958697	0.95153	0.983098	0.356842	0.426879	0.341194	0.0533451	0.0625629	0.0218093	0.289067	-0.0321186	-0.805037	0.899321	0.295829	0.264979	-0.143744	-0.183952	0.311303	0.116739	-0.183195	0.0661265	0.0907968
Q9JKF1_Iqgap1_48	0.999424	0.84038	0.996128	0.997776	0.984426	0.926487	0.837488	4.14842	0.159213	2.0459	0.623742	3.37683	-0.11046	-0.356083	-0.0203018	-0.245623	0.0901587	0.335781	-0.01175	-0.03525	0.00225	-0.0215	0.014	0.0355	0.824615	0.384732	0.964004	0.624323	0.866215	0.459534	-0.228623	-0.916883	-0.0464524	-0.508197	0.173524	0.774264	-0.468014	0.299774	0.815916	0.0396759	0.733657	0.674491	-0.785063	-0.296367	0.25942	-0.0648549	-0.532931	-0.317407	0.713404
P23819-4_Gria2_42	0.999424	0.939547	0.985248	0.997776	0.994517	0.999059	1.94162	1.78305	1.75564	0.456194	0.373099	0.0726292	-0.251728	-0.194209	-0.202066	0.057519	0.0496624	-0.00785663	-0.02775	-0.021	-0.02	0.00875	0.00775	-0.001	0.639496	0.663276	0.667476	0.900286	0.917678	0.983416	-0.485796	-0.45116	-0.444658	0.129119	0.106405	-0.0213992	-0.165181	0.0963558	-0.369882	0.277731	0.165664	0.722669	-0.420175	-0.827784	-0.142681	0.12971	-0.116579	0	0.856084
D3YWX2_Ylpm1_48	0.999424	0.699997	0.982766	0.997776	0.978136	0.96689	1.52615	11.3406	5.81033	6.66437	3.30932	1.46328	-0.177934	-0.779692	-0.593948	-0.601758	-0.416014	0.185744	-0.01125	-0.0665	-0.04725	-0.05325	-0.036	0.01725	0.703696	0.0734404	0.262402	0.215557	0.466733	0.713956	-0.393539	-2.04431	-1.19878	-1.3388	-0.761136	0.378889	-0.330363	0.856496	-0.924705	-0.62159	-0.343162	-0.301112	0.276431	1.01174	-0.0907968	-0.570723	-0.308101	-0.793519	0.687462
Q3UHJ0_Aak1_40	0.999424	0.833955	0.982766	0.997776	0.976937	0.969891	0.413076	4.31237	7.55582	2.52513	4.30389	1.27767	-0.0572653	-0.386349	-0.528297	-0.329083	-0.471031	-0.141948	-0.00375	-0.03675	-0.0405	-0.031	-0.03675	-0.00575	0.909269	0.370479	0.175557	0.559096	0.371202	0.745132	-0.117433	-0.946088	-1.47529	-0.608135	-0.942921	-0.335714	-0.234007	0	0.0652733	-0.317407	-0.141998	1.56578	0.19903	-0.22483	-0.428042	0.635578	-0.482969	0.357083	0.168623
P97798-2_Neo1_42	0.999424	0.917444	0.982766	0.997776	0.976937	0.873908	5.88532	2.37676	10.3975	3.49974	4.61967	8.50045	-0.736239	-0.314879	-1.52409	0.421361	-0.787854	-1.20922	-0.0635	-0.02375	-0.13175	0.04175	-0.06825	-0.11	0.25791	0.578528	0.091254	0.44671	0.34517	0.141239	-1.21338	-0.577805	-1.89981	0.798035	-0.998205	-1.62089	-0.743316	-0.246243	-3.04609	0.383534	-0.0946654	-0.0481779	0.807177	-1.16503	0.233478	-0.376158	0.441333	0.886096	-0.687462
G5E896_Edc4_40	0.999424	0.779063	0.990592	0.997776	0.983653	0.901477	2.31932	6.82096	1.04405	3.62935	0.823398	4.43967	-0.202666	-0.516055	-0.112236	-0.31339	0.0904295	0.403819	-0.01775	-0.0485	-0.00875	-0.02875	0.009	0.03775	0.58623	0.207924	0.786312	0.433576	0.827295	0.359777	-0.56588	-1.36404	-0.279651	-0.822179	0.224851	0.967376	-0.247772	0.481779	-0.184941	0.555463	0.106499	0.264979	0.0552861	-0.183952	0.285361	-0.298332	-0.574566	-0.42321	0.0907968
E9Q174_Myo6_44	0.999424	0.963662	0.987692	0.997776	0.998166	0.99013	1.31532	1.20988	1.38257	0.228205	0.119731	0.351	0.176246	0.150177	0.192761	-0.0260689	0.0165151	0.042584	0.0155	0.01225	0.02	-0.00125	0.0045	0.00575	0.738699	0.756854	0.72735	0.94881	0.972808	0.922359	0.344796	0.319887	0.360172	-0.0661337	0.0350815	0.100361	-0.165181	-0.438954	0.902947	-0.0793519	0.0473327	0.662446	-0.464403	-0.091976	0.142681	0	-0.133233	0.0396759	0.843113
Q3TXZ6_Pde2a_43	0.999424	0.993464	0.985248	0.997776	0.995691	0.950658	2.0107	0.18988	1.86078	2.69529	0.287693	2.26634	0.239796	-0.0251861	0.288124	-0.264982	0.0483286	0.313311	0.02175	-0.0025	0.02175	-0.02225	6.93889e-18	0.02225	0.629405	0.957221	0.651511	0.537614	0.935903	0.593425	0.500695	-0.0552608	0.467766	-0.642475	0.0827795	0.554406	0.454249	-1.31686	0.957342	0.64804	0.0591659	0.505868	-0.475461	0.45988	0.012971	-0.583694	-0.124906	0.185154	-0.817171
E0CYT1_Wnk2_45	0.999424	0.897594	0.988449	0.997776	0.983966	0.908905	0.60768	2.91486	1.34879	3.59913	0.708257	4.27976	-0.0574857	0.236363	-0.134265	0.293848	-0.076779	-0.370627	-0.0065	0.02075	-0.0095	0.02925	-0.003	-0.03225	0.869425	0.51111	0.733029	0.436603	0.849521	0.373271	-0.169472	0.686102	-0.352313	0.81657	-0.195468	-0.939179	-0.56437	0.182005	0.163183	-0.42321	-0.236663	-0.156578	-0.0442289	0.102196	0.350216	-0.103768	0.474642	0.119028	0.0778259
Q8C419_Gpr158_42	0.999424	0.807863	0.982766	0.997776	0.978136	0.873908	1.14796	5.29969	3.75989	6.27321	2.66807	7.38356	-0.125529	0.437814	-0.576846	0.563343	-0.451316	-1.01466	-0.01325	0.03075	-0.04375	0.046	-0.0305	-0.0765	0.767722	0.295142	0.420737	0.235874	0.540995	0.18266	-0.305061	1.11634	-0.845242	1.27617	-0.636277	-1.44994	-2.18865	-0.813671	1.16404	-0.211605	-0.780989	0.277023	0.32066	-0.0613173	0.116739	0.93391	0.124906	0.833194	0.246449
Q8C7R4_Uba6_43	0.999424	0.975161	0.993556	0.997776	0.978136	0.966653	1.69056	0.818128	0.343816	0.945974	2.38397	1.47109	-0.299156	-0.130912	0.052248	0.168244	0.351404	0.18316	-0.01825	0.001	0.00775	0.02125	0.026	0.00475	0.677553	0.828299	0.923886	0.804271	0.577568	0.712675	-0.430635	-0.22375	0.0983604	0.25574	0.578571	0.38068	0.743316	-0.0856496	0.0979099	0.0529012	-1.84597	0.421557	0.39806	0.429221	-0.972823	0.0778259	0.73278	0.238056	-0.583694
Q9QYB8_Add2_43	0.999424	0.993456	0.996962	0.997776	0.978136	0.998881	1.78662	0.194854	0.0810401	1.58031	1.73425	0.119982	0.172831	-0.0267699	-0.00937118	-0.199601	-0.182202	0.0173988	0.01175	-0.0095	0.0005	-0.01925	-0.01125	0.008	0.662732	0.956125	0.981513	0.694975	0.670772	0.972751	0.451928	-0.0566778	-0.0238502	-0.405805	-0.439868	0.0351648	-0.330363	-0.053531	0.402519	-0.436435	-0.0473327	0.578135	0.0663434	-0.286148	-0.635578	1.01174	-0.532931	-0.330633	-0.103768
Q8R4H2_Arhgef12_48	0.999424	0.978482	0.982766	0.997776	0.976937	0.952689	1.69784	0.704935	2.78073	2.75774	5.12365	2.06545	0.159663	-0.0695911	-0.260912	-0.229254	-0.420575	-0.191321	0.01525	-0.005	-0.02225	-0.01825	-0.0375	-0.01925	0.676419	0.850171	0.527141	0.52994	0.307351	0.62152	0.432241	-0.1948	-0.658827	-0.65494	-1.08443	-0.512031	-0.234007	-0.0749434	-0.620096	0.185154	0.118332	0.337245	0.0331717	0.449661	0.012971	-0.12971	0.124906	0.0132253	0.168623
Q9WTQ5_Akap12_43	0.999424	0.87495	0.982766	0.997776	0.999055	0.889059	2.08032	3.35062	2.83251	5.03531	0.0584352	6.07324	-0.270346	0.448346	-0.279495	0.718692	-0.00914931	-0.727841	-0.0175	0.0465	-0.01775	0.066	-0.00025	-0.06625	0.619395	0.462315	0.520893	0.313667	0.986635	0.246988	-0.515593	0.770162	-0.669071	1.07137	-0.0172396	-1.24219	-0.839672	-0.0963558	-0.0108789	-0.0529012	0.0354995	-1.43329	-0.19903	0.633613	1.58246	-0.920939	0.932629	0.317407	-0.0648549
Q8K310_Matr3_44	0.999424	0.75669	0.982766	0.997776	0.979177	0.949204	3.61299	8.13043	5.13775	4.02226	1.23482	2.3976	-0.340138	-0.767366	-0.478959	-0.427228	-0.138821	0.288407	-0.02925	-0.07525	-0.0405	-0.044	-0.01125	0.03275	0.435212	0.1538	0.306355	0.396072	0.752521	0.575758	-0.819242	-1.56742	-1.08705	-0.894029	-0.325479	0.58161	0.302833	0.246243	-0.250214	-0.674491	-0.070999	-0.24089	0.552861	-0.0613173	-0.609636	0.635578	-1.06586	-0.489336	0.492897
P63038_Hspd1_37	0.999424	0.774887	0.982766	0.997425	0.976937	0.941433	1.9486	7.37196	3.66223	8.24457	5.20988	2.77418	-0.249731	0.669599	0.344998	0.91933	0.594729	-0.324601	-0.022	0.05775	0.02975	0.08175	0.05175	-0.03	0.638469	0.183149	0.430305	0.149811	0.301309	0.527937	-0.487308	1.45052	0.827258	1.58425	1.09895	-0.65771	0.289067	0.0963558	0.369882	1.16383	-0.567992	1.02378	0.0552861	-0.970858	0.168623	0.687462	0.549585	1.81187	0.0518839
E9PYF4_Lmo7_52	0.999424	0.686532	0.982766	0.997776	0.981636	0.891475	15.6081	11.9841	15.8411	5.52203	0.963996	5.58047	-2.59942	-2.11494	-2.73135	0.484476	-0.13193	-0.616406	-0.20475	-0.16625	-0.2075	0.0405	-0.00275	-0.04325	0.0274907	0.0633277	0.026055	0.280412	0.800941	0.276664	-2.66472	-2.13929	-2.68194	1.15323	-0.259973	-1.16151	-1.00485	-0.770847	0.271972	-1.71929	-1.11232	-0.481779	-0.641319	-0.45988	-0.492897	-0.350216	-0.482969	0.568688	-1.23224
E9QN14_Srgap3_44	0.999424	0.99046	0.994326	0.997776	0.978136	0.983501	2.68617	0.318537	0.204704	2.5372	3.6656	0.633483	-0.305696	-0.0440183	0.0272188	0.261678	0.332915	0.0712371	-0.02975	-0.002	-0.00125	0.02975	0.0285	-0.00125	0.538745	0.929279	0.953959	0.557545	0.429972	0.864275	-0.640714	-0.0914444	0.0594301	0.610589	0.827734	0.176124	0.165181	-0.160593	0.217578	-0.171929	-0.899321	-0.252934	-0.221145	0.091976	0.0389129	-0.25942	0.541258	-0.555463	-0.972823
O08599_Stxbp1_45	0.999424	0.640241	0.982766	0.997776	0.978136	0.943617	5.17117	14.295	8.5101	4.9739	1.73593	2.53929	0.4787	0.947912	0.687971	0.469212	0.209271	-0.259941	0.0335	0.0755	0.057	0.044	0.0235	-0.0205	0.304007	0.0371965	0.140926	0.318134	0.670513	0.557277	1.09458	2.47196	1.62046	1.0609	0.440239	-0.610569	-0.261537	-0.117768	0.837674	-0.0264506	0.165664	0.590179	-0.486518	-0.674491	0.0648549	0.27239	0.274793	0.859645	-0.155652
Q9D0E1_Hnrnpm_48	0.999424	0.793716	0.982766	0.997776	0.981852	0.965685	2.21407	5.99117	3.36978	2.90339	0.938107	1.58238	-0.241968	-0.565739	-0.364568	-0.323771	-0.122601	0.201171	-0.01425	-0.053	-0.0235	-0.03675	-0.00925	0.0275	0.60061	0.2517	0.46028	0.512462	0.80573	0.694644	-0.543894	-1.23078	-0.772695	-0.683741	-0.253566	0.406023	0.123886	0.642372	-0.239335	-0.806744	0.201164	-0.69858	0.442289	0.265708	0.012971	0.363187	-1.02423	-0.436435	0.609636
P63017_Hspa8_38	0.999424	0.924369	0.990592	0.997776	0.995116	0.9695	0.23705	2.18345	0.689774	1.58122	0.351714	1.31111	0.0339628	0.240907	0.0844011	0.206945	0.0504384	-0.156506	0.00375	0.0135	0.0125	0.01175	0.00875	-0.003	0.94688	0.60486	0.853144	0.69483	0.922207	0.739417	0.0686369	0.537476	0.190718	0.40601	0.100527	-0.343576	-0.61943	0.256949	0.424276	0.171929	-0.721823	0.746758	0.497575	-0.490539	0.518839	0.350216	-0.59122	0.581914	-0.0778259
Q69ZW3_Ehbp1_46	0.999424	0.986392	0.99818	0.997776	0.978136	0.988943	2.18639	0.429872	0.0387771	2.64182	2.25505	0.393178	-0.268669	0.0492034	0.00456536	0.317872	0.273234	-0.0446381	-0.018	0.00675	0.002	0.02675	0.02	-0.00675	0.604451	0.905759	0.991111	0.544274	0.59497	0.913445	-0.538069	0.122005	0.0114667	0.631744	0.551833	-0.111935	0.0688256	-0.182005	0.217578	0.476111	-0.177498	-1.21649	0.574976	0.306587	0.311303	0.596665	0.208176	-0.357083	-0.298332
F8WGF2_Nos1_48	0.999424	0.918172	0.982766	0.997425	0.983958	0.873908	2.70534	2.34827	3.31767	8.28517	0.76014	8.1955	0.35149	-0.295305	0.458027	-0.646795	0.106537	0.753332	0.0285	-0.028	0.029	-0.0545	0.0005	0.055	0.536372	0.582336	0.465836	0.148417	0.839433	0.151513	0.644551	-0.571912	0.762864	-1.59043	0.20878	1.57399	0.908498	-0.22483	-0.424276	1.03157	0.165664	-0.024089	-0.165858	0.889101	-0.376158	-0.79123	-0.158214	-0.396759	-0.843113
B9EJ54_Nup205_45	0.999424	0.974244	0.990592	0.997776	0.978136	0.99013	1.98604	0.886971	1.20779	3.48791	3.79484	0.358638	-0.234746	0.101912	0.141397	0.336658	0.376144	0.0394858	-0.0255	0.0055	0.0085	0.033	0.034	0.001	0.632989	0.815273	0.757218	0.447929	0.417365	0.920738	-0.495391	0.241069	0.319098	0.79582	0.851462	0.102464	-0.123886	0.321186	-0.0979099	0.555463	-0.0236663	0.301112	-0.984093	-0.143074	0.453984	-0.0907968	0.199849	-0.0661265	0.168623
G3X9V4_Grin2b_43	0.999424	0.950418	0.982766	0.997776	0.976937	0.891475	2.82251	1.50962	4.88411	0.276303	9.04253	5.3965	0.277937	0.230617	-0.436334	-0.0473202	-0.714272	-0.666951	0.024	0.015	-0.03475	-0.007	-0.05875	-0.05175	0.522095	0.70638	0.32478	0.93836	0.124666	0.288635	0.667864	0.389805	-1.04396	-0.0796638	-1.69946	-1.13097	-0.853437	-0.770847	-0.184941	-0.158704	0.0591659	0.542002	0.563919	-0.275928	-1.03768	1.49166	-0.28312	0.529012	0.012971
Q45VK7_Dync2h1_52	0.999424	0.984233	0.982766	0.997776	0.976937	0.873908	0.170648	0.51128	6.71028	0.298084	6.69552	7.5408	-0.0186527	-0.0506591	0.597327	-0.0320064	0.61598	0.647986	-0.00475	-0.0065	0.04375	0.00025	0.0485	0.04825	0.961469	0.888939	0.213291	0.933666	0.214017	0.176165	-0.0497658	-0.143936	1.34342	-0.0857469	1.34071	1.47385	0.646961	0.674491	-0.424276	1.03157	-0.0236663	-0.433601	-0.353831	0.275928	-0.233478	-0.142681	0.0832705	-0.370309	-0.155652
Q3TXS7_Psmd1_41	0.999424	0.881688	0.982766	0.997776	0.978136	0.916594	5.18911	3.2219	7.49561	1.69454	1.4332	3.72639	-0.438511	-0.280626	-0.581825	0.157885	-0.143315	-0.3012	-0.037	-0.02175	-0.04975	0.01725	-0.01275	-0.03	0.302753	0.476223	0.178008	0.676934	0.718919	0.423995	-1.09762	-0.745596	-1.46601	0.431467	-0.371841	-0.839349	-0.0275302	-0.278361	-0.435155	0.0132253	0.378661	-0.361334	-0.110572	-0.0613173	0.103768	0.0518839	0.308101	0.0132253	-0.103768
A0A0A6YY67_Camsap2_45	0.999424	0.827072	0.985464	0.997776	0.978136	0.929528	3.3169	4.53933	1.59036	1.17009	1.77708	3.23429	-0.453056	-0.576183	-0.251731	-0.123127	0.201326	0.324452	-0.0355	-0.04825	-0.01575	-0.01075	0.01975	0.0305	0.465919	0.351615	0.693368	0.76382	0.664189	0.474866	-0.76366	-0.986147	-0.407743	-0.310346	0.449336	0.747222	0	0.84579	-0.163183	-0.42321	-0.0946654	-0.626313	0.287488	-0.112415	-0.0389129	0.012971	-0.324755	-0.687716	-1.2971
Q9WUA3_Pfkp_37	0.999424	0.72486	0.982766	0.997776	0.978136	0.984265	4.42925	9.60571	6.74386	2.84267	1.66925	0.614002	0.406623	0.684852	0.609216	0.278229	0.202594	-0.0756358	0.0325	0.05325	0.05275	0.02275	0.02025	-0.0025	0.360641	0.109504	0.211648	0.519677	0.680887	0.86816	0.966666	1.78937	1.34873	0.67178	0.425402	-0.171026	-0.399188	-0.053531	0.815916	0.740617	0.236663	0.686535	-0.353831	-0.275928	0.415071	0.505868	-0.0832705	0.568688	-0.350216
H3BJD6_Ppp1r9a_42	0.999424	0.918631	0.982766	0.997776	0.978136	0.927679	2.68598	2.33785	7.18337	0.316563	2.70018	3.35596	-0.257247	-0.217072	-0.538822	0.0401755	-0.281574	-0.32175	-0.019	-0.01525	-0.0425	0.00575	-0.0235	-0.02925	0.538768	0.583734	0.191277	0.929702	0.53701	0.461747	-0.640676	-0.569753	-1.41762	0.0908865	-0.6427	-0.770325	-0.220242	-0.503192	0.250214	-0.515787	-0.733657	0.264979	0.309602	0.296367	-0.363187	-0.220507	0.299774	0.581914	0.479926
A0JNY3_Gphn_42	0.999424	0.961833	0.990592	0.997776	0.978136	0.988943	1.94897	1.28128	0.640526	3.75862	2.59136	0.389821	0.216042	-0.130167	-0.0825688	-0.346209	-0.298611	0.0475986	0.01625	-0.01425	-0.0105	-0.0285	-0.02675	0.00175	0.638415	0.744513	0.862874	0.420861	0.550636	0.914151	0.487387	-0.336804	-0.177927	-0.846033	-0.620852	0.111017	0.0550605	-0.685197	0.718006	-0.251281	-0.52066	0.56609	0.464403	0.521197	-0.25942	-0.207536	0.0999246	0.0132253	-0.428042
Q8CGY8-2_Ogt_42	0.999424	0.961936	0.985627	0.997776	0.978136	0.929383	3.12448	1.27113	1.43867	4.91472	1.8131	3.27569	0.360637	-0.163827	0.160232	-0.524464	-0.200404	0.32406	0.033	-0.0205	0.0175	-0.0515	-0.0155	0.036	0.487025	0.746254	0.718014	0.322498	0.658704	0.470361	0.726846	-0.33441	0.373144	-1.05078	-0.457259	0.755109	0.0963558	0.203418	0.130547	0.264506	0.354995	1.09605	0.464403	-0.419002	-0.025942	-0.103768	-0.974264	0.502562	0.12971
P70704-2_Atp8a1_45	0.999424	0.947745	0.983453	0.997776	0.976937	0.891475	1.19076	1.56177	2.07918	0.264931	4.30876	5.24068	-0.162946	-0.19452	0.269262	-0.0315736	0.432208	0.463782	-0.0175	-0.018	0.01975	0.0015	0.03725	0.03575	0.760193	0.697948	0.619558	0.940821	0.370786	0.29918	-0.315315	-0.401655	0.514831	-0.076477	0.943781	1.10485	0.302833	-0.364011	0.652733	0.753843	0.106499	0.493824	-0.574976	-0.408782	0.0389129	0.0518839	-0.0582893	-0.542238	0.0907968
Q8VD37-8_Sgip1_37	0.999424	0.83188	0.985105	0.997776	0.976937	0.873908	3.76527	4.37666	2.0172	0.109073	7.48378	9.48552	-0.434378	-0.420358	0.22854	0.0140195	0.662917	0.648898	-0.0395	-0.039	0.02	0.0025	0.0595	0.057	0.420216	0.365035	0.628464	0.975198	0.178493	0.112577	-0.84736	-0.957462	0.50159	0.032023	1.46372	1.76711	0.688256	0.396129	0.598339	0.119028	0.638991	-0.313156	-0.276431	-0.899321	-0.012971	-0.220507	-0.441333	-0.119028	1.05065
A2AEW8_Gripap1_46	0.999424	0.862128	0.982766	0.997776	0.978136	0.952689	1.88945	3.61138	6.29049	1.16292	3.41815	2.08237	-0.215146	-0.35002	-0.569883	-0.134873	-0.354737	-0.219864	-0.01225	-0.02775	-0.0405	-0.0135	-0.02825	-0.01475	0.647224	0.435373	0.234937	0.765082	0.455182	0.619103	-0.474467	-0.818992	-1.27657	-0.308628	-0.781671	-0.515637	-0.633195	0.139181	0.152304	-0.634815	-0.307662	-0.361334	0.641319	0.4701	0.350216	-0.570723	-0.0749434	0.19838	-0.12971
E9PYT0_Arhgap5_43	0.999424	0.749538	0.982766	0.997776	0.981636	0.897445	5.04043	8.32189	4.09086	3.00381	1.04434	4.72201	0.688891	1.05028	0.558838	0.361394	-0.130052	-0.491447	0.06125	0.099	0.0545	0.03975	-0.00675	-0.0465	0.313297	0.147167	0.389865	0.500748	0.786259	0.337132	1.0724	1.59695	0.905216	0.703384	-0.279691	-1.01652	-0.123886	0.53531	0.108789	-0.462886	0.22483	0.867202	-0.586033	0.0715369	0.0389129	-0.220507	1.04088	1.16383	0.441013
Q9Z0E0_Ncdn_36	0.999424	0.758756	0.982766	0.997776	0.984181	0.99707	9.2168	8.04632	7.02858	0.479709	0.668538	0.198603	-0.707272	-0.651723	-0.625926	0.0555491	0.0813462	0.025797	-0.0575	-0.052	-0.047	0.0075	0.0105	0.003	0.119762	0.156808	0.198218	0.895425	0.857326	0.9553	-1.7312	-1.55456	-1.39347	0.135456	0.185196	0.0577081	-0.825907	-0.289067	-0.141425	0.462886	-0.106499	0.1084	-0.630262	-0.490539	0.389129	-0.622607	-0.266465	-0.396759	0.0518839
Q8BYI9_Tnr_41	0.999424	0.856619	0.982766	0.997776	0.978136	0.932979	10.4248	3.8343	7.09222	7.88788	3.22342	3.12002	3.8141	1.92826	3.00603	-1.88584	-0.808068	1.07777	0.2715	0.0905	0.19225	-0.179	-0.07925	0.09975	0.0906817	0.41359	0.195334	0.162634	0.476056	0.487526	1.91162	0.86026	1.4038	-1.53135	-0.745068	0.725495	1.29392	-2.68726	2.23017	1.73252	1.89331	2.63774	0.71872	0.551856	1.1155	-3.24274	-1.98184	2.36733	2.0105
A0A0J9YTW6_Scn2a_44	0.999424	0.761778	0.982766	0.986722	0.978136	0.916594	0.0816119	7.84819	2.91283	10.6612	3.71773	3.73459	-0.0121045	0.735876	0.371343	0.74798	0.383447	-0.364533	-0.00275	0.06475	0.03375	0.0695	0.0365	-0.033	0.981384	0.164128	0.511348	0.0858779	0.424842	0.423195	-0.0240359	1.52418	0.684866	1.94411	0.837331	-0.840855	-0.275302	-0.588841	0.78328	0.145478	-0.153831	0.024089	-0.818235	-0.521197	0.0518839	0.453984	0.474642	0.542238	-1.10253
F6V2U0_Inpp4a_40	0.999424	0.636978	0.982766	0.986722	0.976937	0.997041	7.18078	17.1912	16.1143	9.82654	8.54417	0.206743	0.939602	1.82527	1.79601	0.885673	0.856409	-0.0292636	0.0735	0.15	0.152	0.0785	0.0785	0	0.191391	0.0190931	0.0244664	0.104075	0.139824	0.953511	1.42055	2.89376	2.71959	1.82132	1.62499	-0.0600208	-0.247772	0.31048	1.1858	1.03157	0.390495	0.180667	-0.807177	-0.909541	0.415071	0.363187	0.28312	1.33576	-0.116739
E9PYJ7_Pitpnm2_39	0.999424	0.779063	0.985248	0.997776	0.978136	0.914939	1.57942	6.77649	1.72816	8.14246	3.31271	3.931	0.173849	-0.609532	-0.183461	-0.783381	-0.35731	0.426071	0.01425	-0.0565	-0.0165	-0.06875	-0.03075	0.038	0.695118	0.210064	0.671713	0.153375	0.466368	0.404482	0.405637	-1.357	-0.438573	-1.56869	-0.761779	0.876691	0.605665	-0.331892	-0.141425	-0.489336	-0.070999	1.01174	0.387003	-0.255489	-1.23224	0.337245	-0.782742	-0.383534	0.27239
Q8K0U4_Hspa12a_38	0.999424	0.793716	0.985248	0.997776	0.995691	0.965245	2.95565	6.08358	1.95746	1.46506	0.315028	1.64497	0.27861	0.4289	0.232385	0.15029	-0.0462245	-0.196514	0.02175	0.03475	0.02175	0.015	-1.38778e-17	-0.015	0.506332	0.246401	0.637168	0.713664	0.930031	0.684704	0.694059	1.24583	0.488741	0.379527	-0.0903854	-0.420116	-0.440484	-0.449661	1.14228	0.238056	0.544326	0.614268	-0.176916	-0.306587	0.25942	0.4021	0.191522	0.42321	0.12971
Q91W50_Csde1_45	0.999424	0.98369	0.982766	0.997776	0.978136	0.891475	2.52857	0.544011	4.85906	3.12961	1.99619	5.47191	0.223501	-0.0514332	0.456275	-0.274934	0.232775	0.507709	0.015	-0.0105	0.039	-0.0235	0.024	0.0475	0.558654	0.882265	0.326658	0.486451	0.631511	0.283667	0.608895	-0.152659	1.03968	-0.727754	0.497018	1.1435	0.302833	1.14556	-0.0761522	-0.343858	0.236663	0.216801	0.154801	-0.510978	-0.025942	-0.285361	-0.466315	-0.22483	-0.103768
O35551_Rabep1_49	0.999424	0.945341	0.990592	0.997776	0.995691	0.94136	1.07699	1.66231	0.750621	3.08701	0.324596	2.77812	0.139298	-0.198205	0.0959849	-0.337503	-0.0433135	0.29419	0.01525	-0.01175	0.0055	-0.025	-0.00975	0.01525	0.780371	0.681976	0.841275	0.491246	0.927984	0.527458	0.287912	-0.424318	0.206369	-0.719531	-0.0930376	0.658492	0.770847	-0.171299	-0.19582	0.185154	-0.567992	0.0602224	0.574976	0.69493	-0.0518839	-0.843113	0.399698	-0.0925772	-0.830142
Q80TZ3_Dnajc6_42	0.999424	0.827962	0.982766	0.997776	0.978136	0.980231	2.72081	4.52754	5.93554	0.851196	1.66806	0.75452	0.270637	0.372476	0.453439	0.101839	0.182802	0.0809625	0.019	0.02825	0.03875	0.01125	0.01975	0.0085	0.534465	0.352571	0.254945	0.822016	0.681074	0.84052	0.647643	0.983982	1.21921	0.232061	0.425136	0.207408	0.110121	0.246243	0.522186	-0.0132253	0.295829	0.590179	-0.0774006	-0.674491	0.376158	-0.337245	0	0.502562	-0.0778259
Q9JKR6_Hyou1_43	0.999424	0.862128	0.982766	0.997776	0.976937	0.873908	1.37862	3.67038	5.02907	1.60683	6.32806	9.14399	-0.178308	-0.403114	0.533534	-0.224806	0.711842	0.936648	-0.0125	-0.039	0.0465	-0.0245	0.059	0.0835	0.728011	0.429499	0.314118	0.690744	0.232913	0.121787	-0.359578	-0.829925	1.06866	-0.411796	1.28225	1.71644	1.48663	0.942146	-0.0108789	0.0396759	-1.00582	0.782891	-0.0442289	-0.122635	0.570723	-0.856084	-0.924302	-0.0793519	-0.220507
Q80XK6_Atg2b_48	0.999424	0.986246	0.982766	0.997776	0.976937	0.873908	0.428196	0.457162	9.48973	0.902571	8.44444	10.2443	0.0462853	-0.0489668	0.674002	-0.095252	0.627717	0.722969	-0.001	-0.005	0.05225	-0.002	0.05325	0.05525	0.906109	0.900086	0.112467	0.812349	0.143072	0.0945311	0.121545	-0.129395	1.7664	-0.244942	1.61	1.87871	0.757081	0.192712	0.598339	0.661265	0.0354995	0.264979	-0.121629	-0.480319	0.0778259	-0.544781	0.14156	-0.357083	-0.570723
Q9WU78-3_Pdcd6ip_44	0.999424	0.843086	0.982766	0.997776	0.978136	0.873908	0.574188	4.09644	2.67593	2.50923	3.00785	7.52481	0.0672454	0.323823	-0.246249	0.256578	-0.313495	-0.570073	0.00625	0.02775	-0.01775	0.0235	-0.024	-0.0475	0.876155	0.389365	0.540016	0.561148	0.500283	0.176815	0.16065	0.907559	-0.637945	0.604896	-0.703297	-1.47138	-0.729551	0.0642372	-0.108789	-0.105802	-0.567992	0.770847	-0.0331717	0.204391	0.311303	0.0648549	0.349736	0.674491	-0.246449
Q6P5F9_Xpo1_39	0.999424	0.876975	0.982766	0.997776	0.976937	0.898027	0.700621	3.27943	8.85891	3.91165	9.08682	4.53225	-0.108627	0.368914	0.852071	0.477541	0.960698	0.483157	-0.014	0.0325	0.0655	0.0485	0.0795	0.031	0.851016	0.469955	0.130049	0.406289	0.123401	0.352189	-0.193679	0.756578	1.67274	0.873997	1.70604	0.983577	0.839672	0.0749434	0.0870311	1.36221	0.177498	0.132489	-1.62541	-0.163513	0.674491	-0.583694	0.433006	-0.0925772	0.142681
Q3TDD9_Ppp1r21_39	0.999424	0.729383	0.990592	0.997776	0.978136	0.876279	5.04219	9.15561	1.24083	2.52073	3.18731	6.93058	-0.422799	-0.651126	-0.130648	-0.228327	0.292151	0.520478	-0.03475	-0.0555	-0.007	-0.01875	0.02775	0.0465	0.31317	0.121462	0.751479	0.559664	0.480031	0.202741	-1.0727	-1.72228	-0.326942	-0.607238	0.737901	1.37887	0.0137651	0.642372	0.163183	0.0264506	-0.0946654	-0.120445	0.331717	-0.439441	-0.012971	-0.570723	-0.374717	-0.277731	-0.194565
Q9QUR6_Prep_39	0.999424	0.778731	0.982766	0.997776	0.976937	0.924763	9.7379	6.87955	2.2825	0.127304	4.66673	3.52284	-0.764613	-0.74349	-0.263109	0.0211234	0.501504	0.48038	-0.07	-0.069	-0.02825	0.003	0.04175	0.03875	0.106221	0.205137	0.591221	0.971113	0.34145	0.44434	-1.80872	-1.37331	-0.557634	0.0373	1.00636	0.801673	0.412954	-0.289067	-0.456913	1.03157	0.177498	-0.0361334	-0.508632	-0.940199	0.804201	0.0389129	-0.624528	-1.44156	0.376158
O70589_Cask_44	0.999424	0.809202	0.982766	0.997776	0.984181	0.95021	7.3775	5.25863	8.4747	1.47183	0.641114	2.3227	0.541847	0.398112	0.612013	-0.143735	0.0701668	0.213902	0.04375	0.02675	0.048	-0.015	0.00425	0.01925	0.182915	0.297946	0.142079	0.712553	0.862757	0.585774	1.45123	1.10943	1.61513	-0.381081	0.178062	0.566132	0.440484	-0.149887	0.39164	0.42321	-0.106499	0.590179	0.32066	0.0204391	0.181594	0.116739	-0.299774	0.251281	-0.428042
P14824_Anxa6_42	0.999424	0.761778	0.985248	0.996457	0.978136	0.973661	1.40102	7.71047	1.75148	8.41887	2.71821	1.12232	-0.224159	0.679542	0.411947	0.903701	0.636106	-0.267595	-0.02725	0.052	0.046	0.08125	0.07325	-0.008	0.724265	0.169415	0.668116	0.143917	0.534784	0.772268	-0.364779	1.50297	0.443789	1.61072	0.646509	-0.298743	-2.46396	0.952852	2.12138	-0.171929	-0.851988	0.963558	-1.34898	-0.868662	0.155652	0.765288	0.124906	0.462886	0.0778259
P47708_Rph3a_41	0.999424	0.636978	0.990592	0.997776	0.978136	0.873908	4.456	17.4836	1.03693	6.1172	1.71336	7.44605	0.589975	1.33168	0.215407	0.741707	-0.374568	-1.11627	0.04075	0.107	0.02225	0.06825	-0.0185	-0.08675	0.358426	0.01785	0.787603	0.244501	0.674006	0.180051	0.97137	2.93509	0.277917	1.25095	-0.435279	-1.45992	-1.92712	-0.62096	1.82765	-0.555463	-0.378661	1.50556	0.0663434	-0.970858	0.739346	0.337245	0.657837	1.45478	-0.233478
Q91V14-2_Slc12a5_40	0.999424	0.845922	0.993556	0.997776	0.976937	0.912824	5.89794	4.02643	0.250951	0.7513	5.70453	4.02273	0.527254	0.414904	-0.0274547	-0.112349	-0.554708	-0.442359	0.04225	0.03375	-0.0045	-0.0065	-0.04675	-0.04025	0.257162	0.395692	0.943854	0.841143	0.268873	0.396029	1.21544	0.894955	-0.0724965	-0.206698	-1.18114	-0.893263	-0.275302	-0.76014	0.0979099	-0.119028	-0.272163	1.22854	0.154801	0.0510978	-0.882026	0.972823	0.291447	0.330633	-0.389129
O54991_Cntnap1_41	0.999424	0.761778	0.985108	0.986722	0.978136	0.891475	0.738125	7.95182	2.00188	8.83369	2.852	5.04798	-0.0949463	1.01191	0.261736	1.10685	0.356682	-0.750172	-0.0125	0.06825	0.0255	0.08275	0.038	-0.04475	0.843699	0.160257	0.630685	0.130807	0.518561	0.312753	-0.203336	1.54042	0.498303	1.67334	0.672811	-1.07252	-0.880968	-0.128474	0.979099	0.290957	-0.130165	0.397468	-0.574976	-0.858443	0.700433	1.94565	-0.866013	1.48123	0.415071
A0A0A0MQE5_Camsap1_45	0.999424	0.78428	0.982766	0.997776	0.996236	0.924763	10.3678	6.56969	11.7338	2.85251	0.188723	3.43624	-0.870281	-0.559557	-0.895725	0.310724	-0.0254437	-0.336168	-0.0685	-0.045	-0.0675	0.0255	0.001	-0.0245	0.0918793	0.220308	0.0670846	0.5185	0.957475	0.45329	-1.90168	-1.3241	-2.09294	0.673723	-0.0548799	-0.785447	-0.798377	0.214124	-0.326366	-0.264506	-1.13598	-0.0963558	0.210087	-0.0510978	-0.207536	-0.220507	-0.116579	0.714167	-0.012971
P28271_Aco1_42	0.999424	0.809202	0.990592	0.997776	0.997752	0.901477	0.888031	5.20592	0.704299	4.42446	0.138021	4.43585	-0.0956773	-0.457876	-0.080629	-0.362199	0.0150483	0.377247	-0.00475	-0.04175	-0.00125	-0.035	0.0035	0.0385	0.815074	0.301584	0.850296	0.361039	0.968719	0.360094	-0.241326	-1.10054	-0.194469	-0.96569	0.0403589	0.966704	-0.206477	0.267655	0.380761	0.0793519	0.130165	0.301112	-0.0110572	0.0408782	0	-0.389129	-0.691145	0.0925772	0.713404
A2A7S7_Yars_45	0.999424	0.979988	0.982766	0.997776	0.998578	0.950658	5.52031	0.679229	2.68133	4.49569	0.0762992	2.24465	-0.606204	-0.0845787	-0.62921	0.521625	-0.0230056	-0.544631	-0.05325	-0.01075	-0.06325	0.0445	-0.01	-0.0545	0.280523	0.855219	0.539346	0.355165	0.982585	0.596397	-1.15314	-0.188149	-0.639111	0.978199	-0.0224697	-0.549988	2.49149	-0.128474	-2.71972	-0.806744	-1.17148	0.650402	0.154801	-0.705149	0.765288	-0.298332	-0.0999246	0.64804	-0.311303
Q921M3_Sf3b3_46	0.999424	0.725203	0.994326	0.997776	0.978136	0.873908	2.69683	9.42981	0.219469	5.0962	2.77197	9.08608	-0.270076	-0.760333	0.027561	-0.490257	0.297638	0.787894	-0.02625	-0.072	-2.77556e-17	-0.04375	0.02625	0.07	0.537424	0.11403	0.950721	0.3093	0.528205	0.123422	-0.642848	-1.76321	0.0636156	-1.08171	0.656992	1.70782	0.0688256	0.438954	-0.304609	0.859645	0.307662	0.433601	-0.409117	-0.45988	0.116739	-0.25942	-0.940956	-1.00512	0.765288
Q8C547_Heatr5b_41	0.999424	0.838733	0.982766	0.997776	0.978136	0.875994	1.23556	4.18302	2.65768	1.93973	3.77928	7.06474	-0.14829	-0.382447	0.289175	-0.234158	0.437465	0.671623	-0.01525	-0.0335	0.0195	-0.01625	0.03475	0.051	0.752392	0.381678	0.54229	0.639774	0.418863	0.196574	-0.325979	-0.923072	0.634288	-0.485345	0.848616	1.39991	0.220242	-0.0107062	0.141425	1.36221	-0.212997	0.746758	-0.785063	0.214611	0.27239	-0.894997	-0.0333082	-0.317407	0.220507
F8VPU2_Farp1_43	0.999424	0.969778	0.985248	0.997776	0.978136	0.942313	1.954	1.03916	1.72071	0.806956	3.55161	2.71113	0.301008	0.155791	-0.274162	-0.145217	-0.57517	-0.429953	0.0225	0.011	-0.02625	-0.0095	-0.04875	-0.03925	0.637676	0.787199	0.672867	0.830433	0.441407	0.535657	0.488475	0.278709	-0.436927	-0.220881	-0.80662	-0.645223	-0.481779	0.417542	-1.70798	0.661265	1.79864	-0.156578	0.099515	-0.551856	1.25818	0.0907968	0.0666164	-0.806744	0.959852
Q7TT37_Elp1_40	0.999424	0.735753	0.982766	0.997776	0.978136	0.891475	5.85083	8.97615	2.75808	3.06672	2.07736	5.24686	-0.550735	-0.867229	-0.328551	-0.316493	0.222184	0.538678	-0.04775	-0.07325	-0.033	-0.0235	0.01475	0.03825	0.259966	0.126586	0.529898	0.493547	0.619818	0.298754	-1.20772	-1.69539	-0.65433	-0.715603	0.514374	1.10589	0.426719	0.0321186	-0.565702	0.674491	-0.165664	-0.24089	-0.221145	0.306587	0.168623	-0.441013	-0.0582893	-1.2564	0.959852
Q80YA9_Cnksr2_43	0.999424	0.926816	0.982766	0.997776	0.978136	0.873908	0.195386	2.13805	4.40706	2.20695	3.69019	7.63573	0.0243256	-0.210924	0.379876	-0.23525	0.35555	0.5908	-0.001	-0.02525	0.032	-0.02225	0.033	0.05525	0.956008	0.611217	0.362489	0.601595	0.427544	0.172356	0.0568273	-0.527882	0.961288	-0.542347	0.832266	1.48848	0.399188	0.770847	0.163183	0.238056	0.650824	0.216801	-0.176916	-0.541637	0.25942	-0.0907968	-0.682818	-0.277731	0.518839
O54988-2_Slk_43	0.999424	0.965508	0.990592	0.997776	0.996232	0.999059	1.22588	1.12253	1.04287	0.323427	0.217082	0.0828975	-0.170558	-0.126357	-0.136928	0.0442008	0.03363	-0.0105708	-0.0145	-0.01525	-0.014	0.00125	0.0005	-0.00075	0.754071	0.77223	0.786525	0.928234	0.951244	0.981093	-0.323679	-0.29895	-0.279364	0.0927908	0.0629334	-0.0243964	0.357893	-0.835084	0.467792	-0.0661265	-0.449661	0.421557	-0.91775	0.735808	0.285361	-0.0389129	-0.266465	-0.0132253	-0.27239
A2A432_Cul4b_46	0.999424	0.973177	0.982766	0.997776	0.976937	0.890322	1.56782	0.982961	8.40785	0.470568	4.89214	5.87947	0.251119	0.164157	0.834947	-0.0869628	0.583828	0.670791	0.018	0.0125	0.06575	-0.0035	0.04775	0.05125	0.696976	0.797451	0.144283	0.897311	0.32418	0.258258	0.40301	0.264932	1.60506	-0.132996	1.04511	1.21064	1.04615	0.546016	-0.0543944	0.555463	1.07682	-0.289067	-1.18312	0.153293	1.06362	-1.15442	0.0166541	-0.515787	0.869055
A0A1Y7VME9_Kidins220_42	0.999424	0.969778	0.982766	0.997776	0.978287	0.972291	0.824114	1.03399	2.29634	0.176093	1.35971	1.15811	0.0905937	0.115295	0.295513	0.0247017	0.204919	0.180218	0.00625	0.0065	0.01675	0.00225	0.0105	0.00825	0.827158	0.788136	0.58934	0.960264	0.731187	0.765929	0.225244	0.277443	0.560514	0.0513195	0.354817	0.307301	1.15627	-1.01709	0.0761522	0.806744	-0.22483	0.662446	-0.541804	0.306587	0.752317	-0.700433	-0.0416352	0.290957	0.0389129
Q9Z268_Rasal1_40	0.999424	0.823584	0.982766	0.997776	0.976937	0.99013	8.77044	4.69356	4.41459	4.81675	5.4547	0.344651	1.45672	0.876261	0.82299	-0.580457	-0.633727	-0.0532706	0.12675	0.0755	0.072	-0.04925	-0.05475	-0.0055	0.132726	0.339347	0.36186	0.329857	0.284794	0.923708	1.66539	1.01317	0.962789	-1.03396	-1.13987	-0.09861	-0.110121	0.610254	-0.902947	0.449661	1.79864	0.409512	0.210087	0.163513	0.492897	-0.93391	0	0.700941	1.25818
Q8CGK3_Lonp1_43	0.999424	0.904898	0.985248	0.997776	0.978136	0.999059	5.62923	2.61447	1.96594	3.48502	2.89385	0.0771408	0.803591	0.341546	0.328746	-0.462044	-0.474845	-0.0128007	0.05875	0.0165	0.01475	-0.04025	-0.044	-0.00375	0.273576	0.547713	0.635924	0.448227	0.513589	0.982394	1.17128	0.626328	0.490582	-0.795278	-0.681038	-0.0227169	0.302833	-1.16698	-0.206699	1.21673	1.33715	1.49352	-0.51969	-0.265708	0.246449	-0.155652	-0.383044	0.489336	0.93391
Q5SSL4_Abr_38	0.999424	0.825051	0.982766	0.988338	0.976937	0.985993	3.70144	4.61626	3.21819	8.60697	7.05675	0.547921	-0.326131	0.337886	0.278732	0.664017	0.604863	-0.0591542	-0.03225	0.02675	0.01975	0.061	0.052	-0.009	0.426438	0.345441	0.476629	0.137817	0.196936	0.881471	-0.835611	0.999471	0.743925	1.63918	1.39745	-0.153598	0.289067	-0.299774	0.304609	0.542238	-0.283996	0.0602224	-1.08361	-0.275928	0.557752	0.0648549	0.291447	0.158704	-0.025942
Q9CW03_Smc3_46	0.999424	0.947097	0.982766	0.997776	0.976937	0.95021	3.63132	1.62399	4.31002	5.99984	9.08152	2.3544	0.38413	-0.168568	-0.392975	-0.552698	-0.777105	-0.224408	0.03425	-0.013	-0.03575	-0.04525	-0.07	-0.02475	0.43338	0.688021	0.370679	0.251198	0.123552	0.581514	0.822642	-0.415714	-0.944188	-1.23187	-1.70525	-0.572697	0.0137651	-0.749434	-0.359003	-0.409985	0.899321	-0.313156	0.0774006	0.940199	0.012971	-0.505868	0.216503	-0.330633	-0.687462
Q61137_Astn1_36	0.999424	0.718009	0.982766	0.997776	0.978136	0.978783	5.86231	9.92751	8.43732	2.77207	1.71042	0.788805	-0.649851	-0.991119	-0.877577	-0.341268	-0.227725	0.113543	-0.05425	-0.08825	-0.07125	-0.032	-0.017	0.015	0.25928	0.101683	0.143307	0.528194	0.674462	0.833911	-1.20961	-1.83705	-1.6095	-0.657791	-0.434579	0.216151	-0.289067	0.385423	-1.08789	0.264506	0.141998	0.56609	0.364888	-0.889101	-0.856084	0.492897	-0.857686	0.0396759	1.12847
Q3UHD9_Agap2_42	0.999424	0.970862	0.993556	0.997776	0.978136	0.977911	0.781938	1.01007	0.458273	2.97443	2.14775	0.836569	0.132631	-0.170099	-0.0774185	-0.302729	-0.210049	0.0926803	0.01825	-0.00525	0.00025	-0.0215	-0.018	0.0035	0.83523	0.792489	0.899855	0.504147	0.609853	0.824789	0.214538	-0.271601	-0.129588	-0.697655	-0.5293	0.228247	0	-0.0856496	-0.152304	-0.343858	0.153831	-0.45769	0.541804	0.0204391	-0.882026	-0.376158	0.199849	0.105802	0.93391
E9Q512_Trip11_48	0.999424	0.963824	0.982766	0.997776	0.976937	0.873908	0.258186	1.15913	5.02699	0.752011	5.21066	7.70921	0.0390983	0.136258	-0.550138	0.0971599	-0.589236	-0.686396	0.00325	0.00975	-0.044	0.0085	-0.04725	-0.05575	0.942283	0.76575	0.314269	0.841006	0.301255	0.169465	0.0745886	0.307754	-1.0683	0.20688	-1.09909	-1.49977	-1.07368	0.471073	-0.271972	-0.674491	-0.840155	0.337245	0.574976	0.735808	-0.116739	0.298332	0.433006	0.581914	-0.518839
Q8BTI8_Srrm2_46	0.999424	0.753363	0.982766	0.997776	0.996236	0.935303	3.0161	8.17281	4.13035	2.79684	0.205027	3.00984	-0.348028	-0.706254	-0.378317	-0.358225	-0.030289	0.327936	-0.027	-0.05575	-0.02975	-0.02675	-0.00275	0.024	0.499332	0.152307	0.386336	0.525189	0.953888	0.500053	-0.705853	-1.57389	-0.912256	-0.66271	-0.0595157	0.703998	-0.0275302	0	0.500429	-0.515787	0.118332	-1.10809	0.608147	0.45988	-0.0778259	-0.233478	0.199849	-1.24318	-0.0648549
B1AWV9_Slc4a10_37	0.999424	0.876244	0.982766	0.997776	0.976937	0.873908	2.34148	3.32065	3.78306	0.854995	6.68318	7.5274	0.226717	0.334439	-0.335297	0.107722	-0.562014	-0.669736	0.021	0.03475	-0.02875	0.01575	-0.04975	-0.0655	0.583247	0.465516	0.418499	0.821298	0.214626	0.176709	0.570478	0.764415	-0.84946	0.233017	-1.33875	-1.47178	-0.234007	-0.867202	-0.271972	-0.0529012	-0.378661	0.614268	0.32066	0.265708	-0.544781	0.700433	0.832705	0.264506	-0.25942
Q3UPL0_Sec31a_41	0.999424	0.996029	0.982766	0.997776	0.998501	0.951845	2.25143	0.10506	2.36221	2.0365	0.103892	2.1767	0.20563	0.0118636	0.217055	-0.193766	0.0114247	0.205191	0.017	-0.00025	0.01975	-0.01525	0.00275	0.018	0.595467	0.976099	0.580469	0.625676	0.976362	0.6058	0.551725	0.0308619	0.574163	-0.506184	0.0304944	0.535613	0.123886	0.214124	0.424276	-0.0396759	0.201164	0.481779	0.0552861	-0.0613173	0.492897	-0.233478	-0.0666164	-0.290957	0.350216
Q6A0A9_FAM120A_41	0.999424	0.962095	0.982766	0.997776	0.978136	0.941433	0.783895	1.2515	5.49023	0.481998	4.01096	2.77349	-0.0767955	-0.134589	-0.4111	-0.0577934	-0.334304	-0.276511	-0.00675	-0.014	-0.03475	-0.00525	-0.028	-0.02275	0.834854	0.749635	0.282473	0.894953	0.397104	0.528021	-0.215037	-0.32977	-1.14604	-0.136072	-0.890666	-0.657573	-0.399188	-0.192712	-0.511308	-0.145478	-0.343162	0.252934	0.0663434	0.112415	-0.752317	0.557752	-0.133233	0.185154	-0.0518839
P70232_Chl1_39	0.999424	0.775598	0.990592	0.999475	0.976937	0.88621	8.51667	7.25981	0.688068	0.00499204	7.63989	6.41172	-0.984647	-0.983896	-0.138926	0.000751424	0.845721	0.84497	-0.07925	-0.076	-0.013	0.00525	0.06625	0.061	0.140712	0.18794	0.85348	0.998851	0.172191	0.228469	-1.62594	-1.43334	-0.19028	0.00148297	1.48774	1.29682	0.495544	0.139181	-0.663612	1.79864	-0.698157	-0.626313	-0.0331717	-0.255489	0.0648549	-1.66028	0.0249811	-0.0396759	-1.14145
B9EKR1_Ptprz1_41	0.999424	0.981593	0.982766	0.997776	0.976937	0.924763	2.05039	0.603926	5.25329	2.52779	8.68261	3.49945	-0.265487	0.10534	0.607651	0.370827	0.873138	0.502311	-0.03375	-0.002	0.0425	0.03375	0.07625	0.0425	0.623679	0.870177	0.298312	0.558755	0.135438	0.44674	-0.509203	0.168503	1.1065	0.608675	1.64575	0.797328	0.0550605	0.738728	-0.206699	1.41511	0.473327	-0.325201	-0.71872	-0.91976	1.37492	-1.1155	-0.266465	0	0.557752
H9KV00_Son_42	0.999424	0.639465	0.982766	0.997776	0.978136	0.99018	7.98885	14.4025	13.0005	4.60142	3.81315	0.342741	-0.582733	-0.971179	-0.930336	-0.388446	-0.347603	0.0408436	-0.04325	-0.0825	-0.072	-0.03725	-0.02875	0.0085	0.158897	0.0362873	0.0501125	0.346624	0.415609	0.924115	-1.54559	-2.48748	-2.27454	-0.996672	-0.854806	0.098083	-0.371658	0.299774	-0.68537	-0.158704	0.319496	-0.216801	0.32066	0.0510978	0.181594	-0.518839	-0.64951	-0.0925772	0.298332
Q3TDT0_Trim3_39	0.999424	0.923613	0.982766	0.997776	0.978136	0.988943	0.212045	2.2281	2.86919	1.69975	2.26646	0.438181	0.024035	0.216349	0.272297	0.192314	0.248262	0.0559489	-0.001	0.01	0.024	0.013	0.025	0.012	0.952348	0.598673	0.516513	0.676121	0.593409	0.904028	0.0615616	0.546864	0.676297	0.43263	0.554215	0.124179	0.0412954	0.781553	0.0543944	-0.370309	-0.567992	0.144534	0.387003	-0.449661	0.752317	-0.103768	-0.457988	0.0925772	-0.389129
E9Q6H8_Plekha5_44	0.999424	0.78016	0.982766	0.997776	0.976937	0.860925	1.53832	6.68721	5.32771	4.74294	7.85565	13.4334	0.146442	0.515174	-0.495427	0.368732	-0.641869	-1.0106	0.012	0.0475	-0.0375	0.0375	-0.0495	-0.087	0.701727	0.214427	0.293244	0.33551	0.163846	0.0453587	0.396309	1.34283	-1.11896	1.02123	-1.52076	-2.33898	-1.29392	-0.342598	0	-0.714167	0.106499	-0.0361334	0.0442289	0.102196	0.428042	0.103768	0.816051	0.343858	0.453984
Q9EQZ6_Rapgef4_43	0.999424	0.82863	0.982766	0.997776	0.982155	0.974685	1.82781	4.50508	2.67099	2.53405	0.896386	1.08709	0.206723	0.422797	0.307957	0.216073	0.101234	-0.11484	0.0165	0.034	0.02525	0.0195	0.00875	-0.01075	0.656476	0.354399	0.540631	0.55795	0.813507	0.778559	0.460989	0.980049	0.636956	0.609948	0.243184	-0.290175	0.357893	-0.342598	0.58746	-0.304182	-0.283996	0.192712	-0.19903	0.183952	0.246449	0.194565	0.158214	0.158704	-0.27239
Q6V4S5_Sdk2_44	0.999424	0.794942	0.992587	0.997776	0.981852	0.942313	0.527745	5.78659	0.554365	6.22596	0.926679	2.71679	0.0663419	-0.531854	-0.101082	-0.598196	-0.167424	0.430772	0.0045	-0.04475	-0.01675	-0.04725	-0.02125	0.026	0.885575	0.26384	0.880164	0.238454	0.807853	0.53496	0.148326	-1.19728	-0.155279	-1.26855	-0.250729	0.646352	0.949793	0.385423	-1.87117	0.370309	-0.508826	0.132489	0.829292	0.0510978	-0.142681	-1.25818	-0.0249811	-0.462886	0.518839
A2A9M4_Dock7_45	0.999424	0.988446	0.990592	0.997776	0.979038	0.965245	2.81433	0.370996	1.24681	3.12031	1.27123	1.62624	0.243586	-0.0399637	0.1188	-0.283549	-0.124785	0.158764	0.02025	-0.0055	0.01	-0.02375	-0.01025	0.0135	0.523078	0.918122	0.750444	0.487494	0.746237	0.687664	0.666246	-0.105928	0.328358	-0.725961	-0.334088	0.415909	-0.137651	0	0.0435155	0.158704	0.52066	-0.1084	0.110572	0.0408782	0.116739	-0.674491	-0.158214	0.145478	0.168623
Q8CH09_Sugp2_40	0.999424	0.699997	0.982766	0.997776	0.979008	0.918829	4.18289	11.3068	5.48551	6.03969	1.27342	3.64034	-0.367295	-0.915739	-0.515349	-0.548443	-0.148054	0.40039	-0.0335	-0.08625	-0.04475	-0.05075	-0.01125	0.0395	0.38169	0.0740145	0.28278	0.248904	0.745861	0.43248	-0.922988	-2.03938	-1.14525	-1.23836	-0.334603	0.823483	0.137651	0.62096	-0.728885	-0.105802	0.473327	0.277023	0.0110572	-0.245269	0.441013	-0.466955	-0.924302	-0.727392	0.350216
D3YXJ0_Dgkh_40	0.999424	0.937662	0.990592	0.997776	0.99912	0.929383	1.04038	1.97267	1.0353	3.36577	0.042209	3.26837	0.128183	-0.238297	0.134076	-0.36648	0.00589237	0.372373	0.00875	-0.03125	0.0135	-0.038	0.00475	0.04275	0.786977	0.63494	0.787898	0.460705	0.990328	0.471155	0.278994	-0.49253	0.277516	-0.772832	0.0124754	0.753715	0.0275302	1.0278	-0.228457	-0.132253	0.473327	0.542002	0.176916	-0.521197	-0.220507	0.0648549	-1.04921	0.409985	0.492897
G3X9V7_A830010M20Rik_39	0.999424	0.974244	0.990592	0.997776	0.976937	0.965685	4.56548	0.87981	0.808567	2.68815	5.65599	1.60319	0.851333	0.199391	-0.13724	-0.651942	-0.988573	-0.336631	0.079	0.014	-0.011	-0.063	-0.09	-0.027	0.349504	0.816618	0.830125	0.538499	0.271895	0.691323	0.990918	0.239309	-0.221126	-0.641339	-1.17332	-0.410797	-0.56437	-1.22051	0.739764	-0.767068	-1.55015	0.0120445	1.76916	1.91106	-2.03644	1.80297	-0.0999246	-0.132253	-1.63434
O88307_Sorl1_44	0.999424	0.812123	0.98281	0.997776	0.978136	0.916594	1.02507	5.08632	2.1659	6.24657	1.74722	3.77458	-0.219141	-0.945796	-0.434271	-0.726654	-0.21513	0.511524	-0.018	-0.07625	-0.039	-0.05625	-0.021	0.03525	0.789755	0.310005	0.60731	0.237324	0.668772	0.419317	-0.275306	-1.0806	-0.533235	-1.27188	-0.44274	0.848208	-0.151416	-0.31048	-0.435155	0.991898	0.638991	-0.0481779	0.630262	-0.265708	-1.97159	-0.012971	0.0333082	0	-1.50463
Q9EQH3_Vps35_39	0.999424	0.902432	0.982766	0.997776	0.976937	0.988943	1.23624	2.70673	4.22358	4.0292	5.94794	0.407897	-0.131977	0.309949	0.365538	0.441927	0.497516	0.0555889	-0.0145	0.023	0.029	0.0395	0.0435	0.004	0.752275	0.536201	0.378131	0.395439	0.254218	0.910354	-0.326139	0.644861	0.928871	0.895281	1.22091	0.115951	0.53684	-0.0856496	0.456913	0.317407	0	0.289067	-0.552861	-0.500758	0.972823	0.726375	-0.00832705	-0.687716	0.168623
Q8BHN3-2_Ganab_41	0.999424	0.809202	0.990592	0.997776	0.978136	0.924763	3.58504	5.19152	1.00826	0.814325	2.17423	3.48979	-0.377751	-0.482263	-0.122137	-0.104513	0.255614	0.360126	-0.027	-0.0445	-0.00475	-0.0155	0.02225	0.03775	0.438022	0.302585	0.79282	0.829025	0.606146	0.447735	-0.814049	-1.09811	-0.270896	-0.222749	0.534886	0.795483	0.399188	-0.331892	0.78328	-0.105802	-0.780989	0.650402	-0.187973	0.0408782	-0.012971	-0.0778259	-0.882667	0.277731	-0.0389129
Q3THK7_Gmps_38	0.999424	0.898026	0.985248	0.997776	0.995691	0.891475	1.51835	2.90758	1.9439	4.30762	0.240814	5.00776	0.170003	-0.246346	0.203941	-0.41635	0.0339377	0.450287	0.016	-0.02325	0.01675	-0.03725	0.00075	0.038	0.704962	0.511967	0.63916	0.370884	0.94606	0.315663	0.391759	-0.684673	0.485813	-0.945055	0.069636	1.06548	0.839672	0.0642372	0.108789	-0.436435	0.0354995	-0.505868	0.961979	-0.0510978	-0.337245	-0.570723	-0.383044	0.0661265	0.142681
Q99PU8-2_Dhx30_46	0.999424	0.699584	0.982766	0.999475	0.997385	0.998881	7.46367	11.6111	8.68753	0.0221306	0.140803	0.160677	-0.782801	-0.779436	-0.759137	0.00336573	0.0236643	0.0202985	-0.065	-0.0635	-0.058	0.0035	0.007	0.0035	0.179322	0.0690069	0.135284	0.994917	0.968099	0.963679	-1.46462	-2.08367	-1.6471	0.00656137	0.0411598	0.046881	-0.110121	0.599547	-0.902947	-0.145478	0.934821	-0.277023	-0.0442289	-1.26723	-0.116739	-0.233478	-0.316428	0.0264506	0.765288
Q3UVX5_Grm5_39	0.999424	0.811776	0.982766	0.997802	0.995691	0.988584	3.84391	5.12682	5.1141	0.105052	0.24995	0.476934	-0.479591	-0.46444	-0.518087	0.0151505	-0.0384962	-0.0536467	-0.0475	-0.04625	-0.05125	0.00325	-0.00375	-0.007	0.412676	0.307127	0.308028	0.976101	0.944072	0.895997	-0.861763	-1.08716	-1.08306	0.0308563	-0.0722077	-0.134638	0.371658	-0.663785	-0.29373	0.19838	0.698157	0.445646	-1.18312	-0.194172	-0.025942	0	-0.199849	0.0529012	0.557752
P14211_Calr_40	0.999424	0.862128	0.990592	0.997776	0.978136	0.891475	0.847124	3.61979	1.01378	2.76124	2.19953	5.27206	-0.104444	-0.443005	0.12205	-0.338561	0.226494	0.565055	-0.01025	-0.0515	0.01225	-0.03925	0.0225	0.06175	0.822787	0.434532	0.791811	0.529512	0.602625	0.297026	-0.231053	-0.820552	0.272251	-0.655638	0.540207	1.11012	0.0963558	0.706609	-0.0435155	-0.0132253	-0.0236663	0.144534	0.342774	-0.623393	0.363187	-0.441013	-1.51552	0.0793519	-0.53181
A2AWA9_Rabgap1_43	0.999424	0.742012	0.982766	0.997776	0.979177	0.934517	2.62345	8.63801	4.29178	4.83669	1.23659	3.03371	-0.260935	-0.663305	-0.39105	-0.402369	-0.130114	0.272255	-0.0155	-0.05675	-0.03	-0.03925	-0.0145	0.02475	0.546581	0.136835	0.372239	0.328346	0.752214	0.497312	-0.628108	-1.64449	-0.940963	-1.03739	-0.325898	0.708635	0.399188	-0.128474	-0.271972	-0.0529012	0.0473327	-0.313156	0.221145	0.510978	-0.155652	0.0518839	-0.616201	-0.42321	-0.194565
Q91VR5_Ddx1_38	0.999424	0.932807	0.990592	0.997776	0.978136	0.967995	2.17485	2.06289	0.743836	4.75627	3.50163	1.42625	0.31495	-0.308276	-0.106953	-0.623226	-0.421903	0.201323	0.025	-0.04025	-0.00775	-0.06325	-0.03275	0.0305	0.606059	0.621886	0.84259	0.334482	0.446516	0.720071	0.535637	-0.511932	-0.204632	-1.02353	-0.797307	0.370363	0.206477	0.674491	-0.261093	-0.396759	1.31348	0.45769	0.762949	-0.623393	0.700433	0.337245	-1.31567	-0.304182	1.31007
F8VQJ3_Lamc1_39	0.999424	0.943484	0.982766	0.997776	0.976937	0.965771	4.03667	1.69445	3.8552	5.37017	7.48912	1.49233	0.648649	-0.273432	-0.564829	-0.922081	-1.21348	-0.291396	0.0595	-0.033	-0.045	-0.0905	-0.1045	-0.014	0.39476	0.676948	0.411604	0.290391	0.178274	0.709198	0.896831	-0.431536	-0.862652	-1.12803	-1.46471	-0.385613	0.275302	-2.01277	0.598339	-0.608364	2.81629	0.252934	0.221145	-0.183952	-0.66152	0.311303	-1.38229	1.1506	0.674491
Q9Z2I0_Letm1_37	0.999424	0.996352	0.982766	0.997776	0.978136	0.873908	5.76304	0.0982409	9.58595	4.94802	3.72392	8.81603	-0.474788	-0.0118244	-0.930027	0.462964	-0.455239	-0.918202	-0.0405	0.00525	-0.082	0.04775	-0.0415	-0.08925	0.265275	0.977633	0.110003	0.320036	0.424237	0.13134	-1.1933	-0.0288807	-1.78059	1.05648	-0.838468	-1.66749	0.0412954	-1.895	-0.39164	-0.0661265	-0.22483	0.433601	-0.59709	-0.102196	0.103768	-0.25942	0.816051	0.700941	0.609636
P48678_Lmna_39	0.999424	0.929079	0.990592	0.986722	0.976937	0.942943	11.5797	2.10885	0.699527	8.96007	10.8155	2.59348	0.968188	0.201143	-0.0948329	-0.767045	-1.06302	-0.295976	0.07775	0.00775	-0.00925	-0.068	-0.087	-0.019	0.0695068	0.615339	0.851231	0.127055	0.0828808	0.550367	2.07875	0.521688	-0.193238	-1.69231	-1.95938	-0.621538	-0.247772	0.663785	-0.870311	-0.925772	1.14782	0.939469	1.05044	-0.265708	0.103768	-0.116739	-0.408025	0.22483	0.324274
P40142_Tkt_35	0.999424	0.866454	0.982766	0.997776	0.978136	0.977911	7.35007	3.52007	2.22452	2.32841	3.45292	0.814121	-0.56909	-0.319429	-0.220433	0.24966	0.348657	0.0989963	-0.0495	-0.0285	-0.01675	0.023	0.03275	0.00975	0.184074	0.444624	0.599168	0.585004	0.451552	0.829064	-1.44696	-0.80198	-0.545522	0.567714	0.788196	0.222574	-0.178947	0.396129	-0.413398	0.555463	0.0118332	0.0843113	-0.232202	-0.899321	0.687462	-0.012971	-0.274793	-0.436435	0.609636
Q8K411_Pitrm1_42	0.999424	0.971657	0.982766	0.997776	0.978136	0.917474	4.04838	1.00214	5.57188	2.00908	1.80065	3.68713	-0.313662	-0.109454	-0.516109	0.204207	-0.202447	-0.406655	-0.02475	-0.00975	-0.0435	0.017	-0.01875	-0.03575	0.393697	0.793936	0.277212	0.629639	0.660594	0.427845	-0.898856	-0.269635	-1.15956	0.500303	-0.454526	-0.832122	-0.385423	-1.10274	-0.0435155	0.42321	-0.177498	0.0361334	-0.187973	0.0306587	-0.479926	0.25942	-0.0416352	0.780293	0.479926
P70392_Rasgrf2_42	0.999424	0.749538	0.982766	0.997776	0.999125	0.912824	3.13523	8.33372	3.12251	3.92948	0.0234107	4.04957	-0.29513	-0.646128	-0.292376	-0.350998	0.00275442	0.353752	-0.0255	-0.0555	-0.02525	-0.028	0.00025	0.02825	0.485822	0.146767	0.487247	0.404624	0.994624	0.393589	-0.728918	-1.59839	-0.725582	-0.877236	0.00693418	0.898094	-0.0688256	-0.203418	0.119668	0.42321	0.567992	-0.0361334	-0.221145	-0.0510978	-0.830142	0.012971	-0.208176	-0.119028	-0.103768
Q8VDP4_Ccar2_41	0.999424	0.636978	0.982766	0.986722	0.976937	0.898027	0.248644	16.1593	7.94468	12.6147	6.54381	4.64026	0.0308356	-0.949767	-0.569635	-0.980603	-0.60047	0.380132	0.007	-0.081	-0.0485	-0.086	-0.0555	0.0305	0.944356	0.0242142	0.160521	0.0547682	0.221625	0.343538	0.0719049	-2.74189	-1.53486	-2.22793	-1.31666	1.00237	0.206477	-0.128474	-0.533065	-0.19838	0.804656	-0.493824	0.630262	0.807345	-0.311303	-0.53181	-0.457988	-0.87287	0.53181
Q9EQQ9_Mgea5_40	0.999424	0.945858	0.996962	0.997776	0.983958	0.967995	1.10716	1.64235	0.0960187	2.81432	0.728814	1.36191	0.103205	-0.150248	0.012309	-0.253453	-0.0908962	0.162557	0.00725	-0.0195	0.00325	-0.02475	-0.004	0.02075	0.774969	0.685117	0.978133	0.52308	0.84551	0.730818	0.295224	-0.419842	0.0282111	-0.666173	-0.200757	0.355447	-0.880968	-0.0321186	0.609217	0.277731	-0.141998	0.361334	0.210087	-0.091976	0.155652	0.0648549	-0.566239	-0.330633	0
P38647_Hspa9_40	0.999424	0.951563	0.982766	0.997776	0.986644	0.900679	1.76701	1.49845	2.41768	3.76962	0.571715	4.46782	-0.213334	0.172708	-0.294841	0.386042	-0.0815073	-0.467549	-0.014	0.02	-0.01725	0.036	-0.00325	-0.03925	0.665732	0.708199	0.573102	0.419796	0.876655	0.357452	-0.447596	0.387228	-0.585585	0.848054	-0.159849	-0.972311	-0.385423	-0.406836	0.78328	-0.767068	-0.721823	-0.156578	0.663434	-0.23505	-0.27239	0.778259	0.416352	0.171929	-0.324274
Q8K2B3_Sdha_33	0.999424	0.974244	0.993556	0.997776	0.978136	0.964512	1.3834	0.887082	0.419275	0.445054	2.42611	1.66036	-0.203705	-0.146204	0.0733006	0.057501	0.277006	0.219505	-0.01225	-0.01475	0.01175	-0.0005	0.024	0.0245	0.72721	0.815252	0.907972	0.902598	0.571991	0.682281	-0.360689	-0.241113	0.119027	0.126107	0.587233	0.423564	0.5919	-0.599547	0.957342	0.119028	0.130165	0.397468	-0.19903	-0.367904	-0.0389129	0.830142	-0.73278	0.132253	1.14145
Q9ERK4_Cse1l_43	0.999424	0.891465	0.993305	0.997776	0.978136	0.924763	1.02575	3.03271	0.519703	1.67726	1.55666	3.53589	-0.125951	-0.323907	0.0714858	-0.197956	0.197437	0.395393	-0.01	-0.03325	0.003	-0.02125	0.013	0.03425	0.789632	0.497427	0.887217	0.679632	0.69877	0.443007	-0.275417	-0.70912	0.146063	-0.427609	0.400061	0.804091	0.289067	-0.471073	-0.0435155	1.05802	-0.638991	0.638357	0.0331717	0.0102196	0.0389129	0.466955	-0.699472	-0.555463	-0.479926
G3XA17_Eif4g2_41	0.999424	0.725203	0.982766	0.997776	0.995691	0.924253	3.38846	9.53781	2.94264	5.06074	0.280855	3.56763	0.296831	0.758422	0.33627	0.461591	0.0394388	-0.422152	0.023	0.06025	0.0265	0.03925	0.0035	-0.03575	0.458305	0.111229	0.50785	0.311836	0.937378	0.439781	0.777208	1.77928	0.6907	1.07569	0.0808702	-0.809999	-0.0688256	0.62096	-1.07701	0.409985	-0.319496	0.264979	0.0884578	-0.306587	1.02471	-0.220507	0.108252	0.661265	-0.12971
Q99KK7_Dpp3_38	0.999424	0.899716	0.993305	0.997776	0.978136	0.930402	4.89925	2.80164	0.49674	8.06676	3.83018	3.18661	-0.472593	0.253424	-0.0570788	0.726017	0.415514	-0.310503	-0.04575	0.01425	-0.00725	0.062	0.0385	-0.0235	0.32365	0.524609	0.89192	0.156072	0.413982	0.480108	-1.04829	0.663765	-0.139926	1.55714	0.857913	-0.738108	-0.660726	-0.149887	0.163183	0.357083	0.189331	-1.36103	-0.187973	-0.592734	0.428042	0.674491	-0.0582893	-0.0925772	0.025942
Q76MZ3_Ppp2r1a_35	0.999424	0.979988	0.982766	0.997776	0.978136	0.891475	0.674456	0.662436	4.70831	1.27506	3.27024	5.10723	0.0672283	-0.0687152	0.353328	-0.135943	0.286099	0.422043	0.00375	-0.01225	0.03	-0.014	0.02625	0.04025	0.856159	0.858532	0.338197	0.745579	0.470951	0.308516	0.186905	-0.183788	1.01375	-0.335298	0.75372	1.08235	0.247772	0.438954	0.39164	0.19838	0.0591659	0.469735	-0.243259	-0.153293	-0.194565	0.492897	-0.524604	-0.185154	-0.103768
Q8BMS1_Hadha_37	0.999424	0.974244	0.982766	0.997776	0.976937	0.889059	0.180413	0.834003	4.79675	0.56808	4.67981	5.91349	0.023863	0.0984243	-0.465186	0.0745613	-0.489049	-0.563611	0.0035	0.00325	-0.03625	0.00175	-0.03975	-0.0415	0.959309	0.825277	0.331379	0.877389	0.340423	0.256242	0.0525576	0.227752	-1.02899	0.159023	-1.00862	-1.2162	0.220242	0.117768	-0.554823	-0.925772	0.425994	0.0361334	0.862464	-0.510978	0.233478	0.843113	-0.374717	0.409985	0.778259
P80318_Cct3_39	0.999424	0.93712	0.982766	0.997776	0.976937	0.924763	1.08795	2.0014	5.61202	3.72051	7.6272	3.49557	-0.125341	0.202758	0.538332	0.328099	0.663674	0.335575	-0.01975	0.011	0.042	0.03275	0.06175	0.029	0.778404	0.630754	0.274662	0.42457	0.172695	0.447139	-0.290572	0.498718	1.16619	0.839024	1.48579	0.796564	-0.0688256	1.15627	0.184941	0.436435	-0.0591659	0.192712	-0.353831	-0.725589	0.350216	0.142681	0.124906	-0.251281	-0.492897
E9QLK7_Trrap_50	0.999424	0.793716	0.987902	0.997776	0.978136	0.916594	4.2579	5.85704	1.37606	1.41941	2.16252	3.75706	-0.337097	-0.48827	-0.134755	-0.151173	0.202342	0.353515	-0.0265	-0.04125	-0.01075	-0.01275	0.01575	0.0285	0.375154	0.259595	0.72844	0.721206	0.607782	0.421012	-0.936356	-1.20885	-0.358662	-0.369005	0.532419	0.844979	0.261537	0	0.0217578	0.568688	0.248497	-0.0120445	-0.265373	0.0715369	-0.778259	0.441013	-0.22483	0	0.428042
P16054_Prkce_39	0.999424	0.775598	0.993556	0.997776	0.978136	0.879798	1.88269	7.24599	0.247031	3.23667	1.99786	6.78231	-0.237832	-0.628092	0.0336647	-0.39026	0.271497	0.661757	-0.02125	-0.05975	0.0015	-0.0365	0.02275	0.05925	0.648233	0.188539	0.944706	0.474605	0.631269	0.209782	-0.472993	-1.43088	0.071394	-0.748296	0.497376	1.35552	1.2251	-0.267655	0.250214	0.119028	0.130165	0.927425	0.143744	-0.960638	0.220507	-0.53181	-0.982591	-0.0264506	-0.220507
P68404-2_Prkcb_38	0.999424	0.729383	0.982766	0.997776	0.980018	0.909323	5.65123	9.15503	3.84029	2.74065	1.18077	4.23044	0.601961	0.882045	0.459243	0.280084	-0.142718	-0.422802	0.04725	0.067	0.03725	0.02175	-0.01	-0.03175	0.272193	0.121478	0.41302	0.532029	0.761944	0.377534	1.17485	1.72219	0.859911	0.651535	-0.312619	-0.930425	0.206477	-0.53531	0.554823	-0.529012	0.48516	0.34929	-0.464403	-0.102196	0.570723	0.0778259	-0.133233	0.87287	0.570723
Q91Z67_Srgap2_39	0.999424	0.880906	0.996962	0.997776	0.976937	0.951845	9.86233	3.22997	0.0748401	1.59159	4.48685	2.18804	-0.684739	-0.442468	0.0158488	0.242271	0.700588	0.458317	-0.06075	-0.04525	-0.00325	0.0175	0.0575	0.04	0.103221	0.475338	0.982915	0.693172	0.355889	0.604221	-1.82714	-0.747202	0.0220412	0.408357	0.975078	0.53811	0.674491	1.45604	-1.81677	1.11093	-0.48516	0.0361334	-0.387003	-0.541637	1.49166	-1.06362	-0.691145	-0.145478	-0.0518839
Q80VM5_Dpp6_37	0.999475	0.725203	0.990592	0.986722	0.978136	0.873908	0.0478206	9.44124	1.19575	12.5045	1.55344	9.77919	-0.0076605	0.900798	0.169722	0.908458	0.177383	-0.731075	-0.01125	0.07025	0.00725	0.0835	0.0185	-0.065	0.989049	0.11373	0.759321	0.0561753	0.699288	0.105216	-0.0141377	1.76491	0.316229	2.21201	0.39933	-1.81045	-0.53684	-0.503192	0.152304	0.290957	0.248497	-0.168623	-0.895635	-0.490539	0.27239	0.907968	0.657837	0.489336	0.856084
A0A1W2P712_Ralgapa1_44	0.999475	0.963662	0.982766	0.997776	0.978136	0.977911	0.0493262	1.18741	2.77072	1.11305	2.62685	0.850527	-0.00514619	-0.136462	-0.240117	-0.131316	-0.234971	-0.103655	-0.00125	-0.00675	-0.0225	-0.0035	-0.02125	-0.01775	0.988706	0.760779	0.528357	0.773919	0.546154	0.822143	-0.0145803	-0.314527	-0.656841	-0.296625	-0.628004	-0.231764	0.0688256	-0.471073	-0.152304	-0.238056	0.130165	-0.24089	0.0331717	0.22483	-0.843113	-0.389129	0.616201	0.238056	-0.116739
Q9QZE5_Copg1_37	0.999424	0.897264	0.993556	0.997776	0.978136	0.929383	1.66889	2.92193	0.483154	1.22643	2.09069	3.30374	-0.150514	-0.299285	0.0489153	-0.148771	0.19943	0.3482	-0.014	-0.02225	0.004	-0.00625	0.018	0.02425	0.680944	0.510278	0.894715	0.753976	0.617918	0.467333	-0.425773	-0.68749	0.136283	-0.323784	0.517211	0.760436	0.137651	0.471073	-0.0761522	0.370309	0.343162	0.180667	-0.265373	-0.153293	0.609636	-0.479926	0.266465	-0.886096	0.12971
G3X8Y3_Naa15_47	0.999424	0.898103	0.982766	0.997776	0.982424	0.999059	1.71825	2.87503	2.65118	0.992459	0.855982	0.0912879	-0.156895	-0.255139	-0.24468	-0.098244	-0.0877855	0.0104585	-0.01	-0.01975	-0.0185	-0.00775	-0.0085	-0.00075	0.673248	0.515819	0.543103	0.795709	0.821111	0.9792	-0.436785	-0.67827	-0.632982	-0.267223	-0.233063	0.0268405	0.0550605	-0.513898	0.0761522	0.105802	0	0.0843113	-0.132687	0.122635	-0.0907968	-0.466955	-0.0915975	0.330633	0.142681
O55029_Copb2_38	0.999424	0.908218	0.982766	0.997776	0.977711	0.976593	0.311106	2.50179	3.73985	2.83887	4.07844	0.979114	0.0400207	-0.243566	-0.34257	-0.283587	-0.38259	-0.0990039	0.0065	-0.017	-0.029	-0.0215	-0.0355	-0.014	0.930871	0.562109	0.422683	0.520132	0.390981	0.798158	0.0893772	-0.603469	-0.841542	-0.671029	-0.902791	-0.263786	-0.165181	-0.406836	-0.152304	0.105802	0.272163	-0.024089	-0.276431	0.940199	0.025942	-0.194565	0.316428	-0.370309	0.453984
A2RSJ4_Uhrf1bp1l_45	0.999424	0.859684	0.982766	0.997776	0.976937	0.860925	2.32779	3.71673	8.0368	0.455592	10.4163	14.3794	0.249478	0.305007	-0.57409	0.0555286	-0.823568	-0.879097	0.02225	0.02275	-0.04975	0.0025	-0.072	-0.0745	0.585088	0.424939	0.157152	0.900411	0.0908597	0.0364801	0.567639	0.838481	-1.54888	0.128956	-1.90141	-2.47436	-0.509309	-0.610254	-0.446034	-0.595139	-0.319496	-0.120445	0.939864	0.633613	0.298332	0.635578	0.249811	0.171929	0.479926
P62814_Atp6v1b2_29	0.999424	0.840199	0.982766	0.997776	0.976937	0.996495	1.25389	4.16574	3.87521	5.65311	5.41557	0.240942	-0.136707	0.420288	0.385619	0.556995	0.522326	-0.0346688	-0.01525	0.026	0.035	0.04325	0.05025	0.007	0.749223	0.3832	0.409712	0.272075	0.287371	0.946032	-0.330322	0.919983	0.866267	1.17496	1.13336	-0.0696929	-0.302833	0.289067	1.06613	0.383534	0.106499	0.204756	-0.187973	-0.776686	0.246449	1.06362	-0.449661	0.714167	0.544781
Q9QXS6_Dbn1_35	0.999424	0.906395	0.982766	0.997776	0.976937	0.985897	1.31314	2.56563	3.74696	4.20727	5.6394	0.579976	0.176977	-0.303336	-0.375794	-0.480313	-0.552771	-0.0724573	0.01	-0.039	-0.0375	-0.047	-0.0475	-0.0005	0.739071	0.553907	0.421992	0.379553	0.272935	0.874989	0.344283	-0.616451	-0.842847	-0.927216	-1.17042	-0.162078	-0.399188	-0.214124	-0.565702	0.119028	0.627158	-0.264979	1.10572	-0.316806	-0.674491	0.207536	-0.766088	0.462886	0.428042
A2ACM0_Rptor_39	0.999424	0.906395	0.982766	0.997776	0.978136	0.891475	4.25022	2.5858	8.76487	1.31897	3.01637	5.1341	0.412741	0.262253	0.730534	-0.150488	0.317793	0.468281	0.02725	0.0145	0.05375	-0.01075	0.0265	0.03725	0.375818	0.55134	0.132896	0.73808	0.499301	0.306613	0.93499	0.620535	1.65868	-0.345623	0.704954	1.08689	0.550605	-0.417542	0.337245	0.542238	0.0473327	0.590179	-0.497575	-0.398563	0.311303	-0.713404	-0.299774	-0.158704	0.103768
Q62167_Ddx3x_37	0.999424	0.699997	0.985717	0.997776	0.989398	0.878736	2.42581	11.3269	1.40684	6.56884	0.528637	6.84361	-0.254477	-0.896276	-0.176847	-0.641799	0.0776307	0.71943	-0.02225	-0.08425	-0.01375	-0.06	0.0085	0.0685	0.57203	0.0736731	0.723296	0.220351	0.885393	0.206842	-0.587885	-2.04231	-0.365797	-1.32359	0.148427	1.36519	0.660726	0.899321	-0.467792	-0.515787	0.804656	-0.277023	0.187973	-0.449661	0.233478	-0.505868	-1.18244	-0.84642	0.752317
E9QLA5_Inf2_35	0.999424	0.636978	0.990592	0.986722	0.9839	0.873908	3.85907	26.6613	1.09547	12.3148	0.783748	8.05513	0.561644	1.97247	0.312201	1.41082	-0.249443	-1.66027	0.0435	0.16625	0.03725	0.12475	-0.00625	-0.131	0.411238	0.00215712	0.777058	0.058684	0.834882	0.15649	0.86453	4.35423	0.292174	2.18457	-0.214849	-1.55347	-1.55546	-1.13486	3.01345	-2.20863	-0.0473327	0.69858	-1.96819	0.429221	0.544781	1.33601	1.11582	1.75897	-1.06362
A0A1D5RLG3_Rab3gap1_38	0.999424	0.937662	0.985248	0.997776	0.978136	0.999697	0.800198	1.97451	1.87639	2.41439	2.36194	0.0114922	-0.114329	0.21008	0.208456	0.324409	0.322784	-0.00162483	-0.012	0.013	0.0185	0.027	0.0305	0.0035	0.831726	0.634672	0.649175	0.573537	0.580505	0.997357	-0.219183	0.492925	0.471159	0.585478	0.574027	-0.00340962	0.220242	-0.642372	0.739764	0.132253	-0.354995	1.05991	-0.984093	-0.562076	0.492897	-0.311303	-0.399698	0.674491	0.025942
Q8BJ42_Dlgap2_41	0.999424	0.979988	0.990592	0.997776	0.976937	0.967995	4.65292	0.673385	0.704881	3.38116	5.53471	1.41872	0.362023	0.0688062	-0.0718115	-0.293217	-0.433834	-0.140618	0.02575	-0.0045	-0.0095	-0.02825	-0.03525	-0.007	0.342537	0.85637	0.850182	0.459075	0.279595	0.72132	1.00578	0.186633	-0.194619	-0.77574	-1.15313	-0.368624	-0.0550605	-0.053531	-0.239335	-0.515787	0.343162	0.409512	0.221145	-0.102196	-0.181594	0.181594	-0.499623	0.19838	-0.207536
Q80TQ2_Cyld_37	0.999424	0.998567	0.982766	0.997776	0.978136	0.939184	0.973241	0.0314926	2.60029	0.987817	3.75529	2.80994	-0.16283	-0.005134	0.369812	0.157696	0.532642	0.374946	-0.02325	-0.0135	0.026	0.01175	0.04925	0.0375	0.799238	0.992775	0.549504	0.79656	0.421183	0.523607	-0.262506	-0.00932808	0.62276	0.26608	0.844224	0.664798	0.123886	-0.417542	1.50129	-0.0264506	-0.201164	0.686535	-1.53695	0.102196	-0.570723	-0.142681	-0.491296	0.886096	-0.415071
Q8CAA7_Pgm2l1_37	0.999424	0.793716	0.982766	0.997776	0.978136	0.952689	3.29641	6.02896	8.02607	1.49707	3.65349	2.06471	0.44478	0.686286	1.05063	0.241507	0.605849	0.364342	0.0275	0.04475	0.07775	0.01925	0.05025	0.031	0.468122	0.249519	0.157541	0.708423	0.431173	0.621626	0.759767	1.23695	1.54733	0.386866	0.825499	0.511936	0.289067	0.588841	-0.739764	2.2483	0.272163	1.13218	-0.409117	-1.03218	1.02471	-0.518839	-0.449661	0.87287	0.53181
Q5DQR4_Stxbp5l_37	0.999424	0.824273	0.985248	0.997776	0.981852	0.891475	0.945377	4.6566	1.87343	5.4526	0.951609	5.79537	-0.116512	0.525772	-0.275776	0.642284	-0.159265	-0.801548	-0.0145	0.038	-0.02875	0.0545	-0.01425	-0.06875	0.804382	0.342247	0.649616	0.284931	0.803228	0.263307	-0.255612	1.00649	-0.470526	1.14167	-0.256911	-1.19709	-0.123886	-1.79864	0.446034	0.449661	-0.402328	0.794936	-0.210087	-0.572295	-0.233478	1.75108	0.0666164	0.595139	0.27239
E9QMJ1_Asap1_41	0.999424	0.753363	0.982766	0.997776	0.978136	0.976593	2.58974	8.17894	5.65822	3.42014	2.00964	0.929101	0.253107	0.610557	0.493893	0.357451	0.240786	-0.116665	0.0175	0.0465	0.0435	0.031	0.026	-0.005	0.55084	0.152092	0.271756	0.454974	0.629558	0.807402	0.621302	1.57482	1.17381	0.78309	0.499905	-0.25141	-0.137651	0.546016	0.859432	-0.357083	-0.532493	0.734713	0.0110572	-0.265708	-0.194565	0.894997	0.108252	0.568688	-0.350216
Q7TPD3_Robo2_40	0.999424	0.913401	0.982766	0.986722	0.976937	0.889059	8.74844	2.45893	2.77186	12.477	4.41497	5.98223	-0.856592	0.336093	-0.357869	1.19269	0.498724	-0.693962	-0.07075	0.03225	-0.0305	0.105	0.04025	-0.06475	0.1334	0.567684	0.528219	0.056533	0.361829	0.252218	-1.66094	0.594718	-0.657067	2.20802	0.962485	-1.22739	-0.357893	-0.706609	0.0543944	0.925772	-1.12415	-0.469735	-0.740834	0.255489	0.920939	-0.466955	0.782742	1.45478	-0.53181
Q9JIX8_Acin1_41	0.999424	0.809202	0.982766	0.997776	0.976937	0.891475	7.99769	5.24802	14.5218	0.828099	5.03547	5.59711	-0.541679	-0.449532	-0.948684	0.0921475	-0.407005	-0.499153	-0.041	-0.03175	-0.07275	0.01125	-0.03175	-0.043	0.158574	0.298674	0.0353034	0.8264	0.313655	0.275606	-1.54694	-1.10764	-2.49171	0.226235	-1.06951	-1.16426	-0.839672	-0.289067	-0.0870311	-0.462886	-0.118332	-0.120445	0.0552861	0.132854	0.570723	-0.648549	0.316428	0.0793519	0.713404
Q03265_Atp5a1_34	0.999424	0.737689	0.982766	0.986722	0.976937	0.976593	2.15765	8.84281	10.7964	10.3901	12.1847	0.950329	-0.222983	0.624511	0.72585	0.847495	0.948834	0.101339	-0.02325	0.05225	0.0615	0.0775	0.08475	0.00725	0.608464	0.130533	0.0832455	0.091409	0.0604689	0.803465	-0.532006	1.67536	1.95753	1.90436	2.15657	0.256675	0.289067	0.417542	0.913826	0.555463	-0.780989	0.409512	-0.420175	-0.827784	-0.0907968	0.674491	0.433006	0.753843	-0.025942
Q9EQF6_Dpysl5_33	0.999424	0.784878	0.990592	0.997776	0.978136	0.889059	2.28575	6.54972	0.662708	3.72523	2.58927	6.26235	-0.283395	-0.8181	0.115126	-0.534705	0.398521	0.933226	-0.02925	-0.08525	-0.00075	-0.054	0.0285	0.0825	0.590778	0.221324	0.858478	0.424109	0.5509	0.236464	-0.558894	-1.32115	0.183705	-0.839892	0.620431	1.27315	1.00485	0.802965	-1.27283	0.965448	0.840155	-0.80698	-0.0552861	-0.0715369	1.05065	-0.93391	-1.35731	-0.991898	0.246449
Q61687_Atrx_41	0.999424	0.636978	0.982766	0.986722	0.976937	0.88621	0.30808	15.5801	5.87378	15.6529	5.57566	6.43575	-0.046515	-1.23149	-0.643931	-1.18497	-0.597416	0.587555	0.00225	-0.1015	-0.057	-0.10175	-0.05925	0.0425	0.93152	0.0276685	0.258596	0.0272091	0.276971	0.227209	-0.088536	-2.65784	-1.20915	-2.66642	-1.15991	1.30048	0.578135	-0.342598	-0.892068	0.238056	-0.0118332	-0.0602224	1.20524	0.838004	-0.648549	-0.765288	-0.349736	-1.00512	-0.518839
Q8R151_Znfx1_42	0.999424	0.980323	0.982766	0.997776	0.978136	0.891475	1.17858	0.643337	4.64072	1.74181	2.67902	5.02014	-0.126621	0.0745146	-0.412713	0.201135	-0.286092	-0.487228	-0.01175	0.00575	-0.03275	0.0195	-0.021	-0.0405	0.762328	0.862316	0.343501	0.669605	0.539632	0.314764	-0.312404	0.178813	-1.00206	0.44198	-0.63847	-1.06758	-0.867202	-0.171299	0.239335	-0.462886	-0.733657	0.144534	0.287488	0.183952	-0.570723	0.739346	0.333082	0.185154	0.0648549
Q6PB44_Ptpn23_41	0.999424	0.994726	0.993556	0.997776	0.9839	0.988943	0.492181	0.143791	0.262854	0.354862	0.789364	0.430593	0.0539857	0.0158606	-0.0295303	-0.0381251	-0.083516	-0.0453909	0.00125	-0.00425	-0.00425	-0.0035	-0.0055	-0.002	0.892857	0.967433	0.941271	0.921539	0.833803	0.905609	0.138816	0.0420586	-0.0758392	-0.101479	-0.216226	-0.122122	0.0963558	-0.214124	0.282851	-0.158704	0.0591659	0.45769	0.099515	-0.275928	0.337245	-0.12971	-0.191522	0.171929	0.155652
Q9JLM8_Dclk1_36	0.999424	0.845922	0.982766	0.997776	0.978136	0.977911	7.21656	4.02663	2.78239	1.28269	2.45411	0.820022	-0.773285	-0.548825	-0.390877	0.224459	0.382407	0.157948	-0.05825	-0.05275	-0.028	0.0075	0.03025	0.02275	0.189821	0.395674	0.52694	0.74427	0.568315	0.827938	-1.42613	-0.895097	-0.659171	0.337097	0.592969	0.224089	0.729551	0.888615	-1.29459	-0.132253	-1.11232	-0.686535	0.818235	-0.357684	1.18036	0.324274	-1.25738	-0.687716	-0.025942
P70168_Kpnb1_34	0.999424	0.864537	0.982766	0.997776	0.976937	0.977806	4.22764	3.57617	5.59024	7.49208	9.42805	0.892792	-0.461105	0.329879	0.432367	0.790983	0.893472	0.102488	-0.0465	0.027	0.03175	0.0755	0.07825	0.00275	0.377777	0.438917	0.276043	0.178153	0.114076	0.814181	-0.930971	0.812446	1.1626	1.46871	1.75658	0.242363	0.426719	0.192712	0.348124	0.806744	-0.780989	0.782891	-1.11678	-0.68471	0.985794	-0.220507	0.532931	0.0661265	0.103768
Q8K3H0_Appl1_38	0.999424	0.974244	0.982766	0.997776	0.978136	0.889059	0.788219	0.91947	4.90022	1.77274	3.91831	5.89819	0.0752186	-0.0894308	0.478464	-0.164649	0.403245	0.567895	0.00475	-0.013	0.03325	-0.01575	0.0285	0.04425	0.834023	0.809195	0.323577	0.664854	0.405666	0.257147	0.216137	-0.249183	1.04672	-0.448823	0.873931	1.2137	1.23886	-0.0428248	-0.304609	0.661265	-0.22483	0.0963558	-0.0442289	0.112415	-0.142681	0.233478	-0.399698	-0.409985	-0.376158
Q91WC3_Acsl6_35	0.999424	0.929079	0.982766	0.997776	0.978136	0.873908	2.1144	2.1068	6.32072	3.69354	2.11939	7.36094	-0.266228	0.257969	-0.573621	0.524197	-0.307392	-0.831589	-0.026	0.02	-0.04625	0.048	-0.02025	-0.06825	0.614554	0.615631	0.233307	0.427214	0.613849	0.183614	-0.522843	0.521251	-1.28142	0.834051	-0.523301	-1.44603	-0.0963558	-1.01709	0.446034	-0.833194	0.201164	1.07196	-0.552861	-0.991297	-0.479926	1.59543	0.14156	0.568688	0.025942
P14733_Lmnb1_38	0.999424	0.771413	0.982766	0.986722	0.976937	0.985722	1.00005	7.49784	7.01064	9.71571	9.38652	0.58479	0.124822	-0.728603	-0.651189	-0.853426	-0.776012	0.0774141	0.0105	-0.06425	-0.0575	-0.07275	-0.068	0.00475	0.79432	0.177917	0.199038	0.106765	0.115172	0.874019	0.26911	-1.47008	-1.39066	-1.80491	-1.75044	0.163348	0.165181	-0.203418	-0.598339	-0.87287	0.804656	-0.24089	0.387003	0.643832	-0.194565	0.0389129	-0.274793	-1.38866	0.103768
P46935_Nedd4_36	0.999424	0.876975	0.990592	0.997776	0.978136	0.898027	2.39161	3.27882	1.11924	0.604236	3.67114	4.63182	-0.212606	-0.279457	0.107539	-0.0668507	0.320145	0.386996	-0.018	-0.02775	0.00825	-0.00775	0.02625	0.034	0.576553	0.470022	0.772816	0.870114	0.429424	0.344206	-0.580843	-0.756462	0.297886	-0.168555	0.828756	1.00091	0.316598	0.385423	-0.0543944	0.330633	-0.556159	0.0963558	0.0552861	0.102196	0.415071	-0.337245	-0.383044	-0.264506	0.389129
Q9ESK9_Rb1cc1_42	0.999424	0.983756	0.982766	0.997776	0.976937	0.910104	0.157062	0.540987	4.63944	0.756154	5.14609	4.20352	0.0176871	-0.0571694	-0.412568	-0.0748565	-0.430255	-0.355398	0.00575	-0.0005	-0.029	-0.00425	-0.03475	-0.0305	0.964481	0.882879	0.343603	0.840204	0.305767	0.379881	0.045872	-0.151856	-1.00184	-0.20794	-1.08821	-0.925638	-0.729551	-0.0856496	0.0761522	-0.0264506	-0.0591659	0.493824	0.265373	0.255489	-0.0907968	0.12971	0.299774	0.317407	-0.025942
Q6PGL7_Washc2_35	0.999424	0.99046	0.982766	0.997776	0.997345	0.951253	3.6343	0.314148	3.5102	2.32387	0.145197	2.22454	-0.420103	-0.0598688	-0.400417	0.360234	0.0196859	-0.340549	-0.032	0.01225	-0.0275	0.04625	0.0045	-0.04175	0.433082	0.930219	0.445636	0.585616	0.96712	0.599164	-0.823195	-0.0902316	-0.799043	0.566771	0.0424239	-0.545686	-0.192712	0.342598	-0.48955	-0.767068	-1.08865	-0.120445	0.176916	-0.153293	-0.492897	-1.21927	1.39894	0.568688	-0.79123
Q9JHR7_Ide_39	0.999424	0.86586	0.990592	0.997776	0.978136	0.96689	3.63149	3.53139	0.970909	0.130061	1.55652	1.45519	-1.483	-1.42878	-0.624862	0.0542199	0.858142	0.803922	-0.144	-0.12325	-0.069	0.02275	0.075	0.05225	0.433362	0.443466	0.799667	0.970496	0.698792	0.715288	-0.822936	-0.804272	-0.261735	0.0381083	0.400135	0.377098	0.371658	4.13259	-6.52733	0.965448	-0.0591659	0.517913	-4.62192	-0.327026	-4.41013	0.466955	0.0666164	-0.396759	-4.48796
Q6DFZ1_Gbf1_37	0.999424	0.960895	0.990592	0.997776	0.978136	0.985993	2.89645	1.30804	0.708457	1.43138	2.10996	0.558974	-0.323307	-0.161064	-0.0929173	0.162243	0.23039	0.0681468	-0.02525	-0.005	-0.00175	0.02225	0.0235	0.00125	0.513281	0.739939	0.849482	0.719221	0.615183	0.87923	-0.682449	-0.3431	-0.195541	0.37177	0.521303	0.156528	-0.0688256	0.567429	0.0979099	-0.502562	-0.769156	0.325201	-0.342774	-0.0408782	0.0389129	-0.246449	0.557912	-0.529012	-0.142681
P80314_Cct2_32	0.999424	0.986392	0.982766	0.997776	0.976937	0.950658	4.82438	0.418874	2.34763	3.23622	7.11905	2.29842	-0.511153	-0.0603741	0.249255	0.450779	0.760408	0.309629	-0.0515	-0.02275	0.0205	0.03075	0.072	0.04125	0.329277	0.908056	0.582421	0.474655	0.194131	0.589058	-1.03543	-0.119016	0.57115	0.748209	1.40717	0.561088	0.178947	1.16698	0.0326366	-0.0529012	-0.698157	0.481779	-0.099515	-1.40008	0.726375	0.350216	-1.24073	0.251281	0.181594
Q9WVQ1_Magi2_39	0.999475	0.779063	0.990592	0.997776	0.984181	0.873908	0.0497797	6.7888	0.685673	5.79657	0.670542	8.47861	-0.0071803	-0.575585	0.0806713	-0.568405	0.0878516	0.656256	-0.00275	-0.05325	0.00475	-0.0485	0.0075	0.056	0.988603	0.209469	0.853951	0.263235	0.856931	0.141951	-0.0147136	-1.35895	0.189657	-1.19861	0.185716	1.6168	0.481779	0.331892	-0.271972	0.304182	-0.331329	0.879247	0.508632	-0.562076	-0.894997	-0.324274	-0.599547	0.0396759	-0.376158
Q68FF6_Git1_37	0.999424	0.671244	0.990592	0.997776	0.976937	0.873908	8.17537	12.5444	0.920568	2.41915	5.26663	8.76479	0.57153	0.795283	0.101204	0.223753	-0.470326	-0.694079	0.0435	0.06025	0.00725	0.01875	-0.03625	-0.055	0.152217	0.055662	0.80899	0.572909	0.297397	0.132899	1.57409	2.21904	0.249238	0.586457	-1.10848	-1.65982	-0.385423	-0.267655	0.456913	-0.687716	0.272163	0.445646	0.453346	-0.173732	0.466955	0.894997	0.199849	0.330633	-0.0907968
Q8CI71_Vps50_38	0.999424	0.939547	0.990592	0.997776	0.999125	0.994395	0.989923	1.78151	1.06965	0.30952	0.0276773	0.289181	0.149873	0.194952	0.154785	0.0450788	0.00491213	-0.0401666	0.00225	0.00675	0.007	0.0065	0.00475	-0.00175	0.796173	0.663513	0.78169	0.931211	0.993647	0.935582	0.266619	0.450818	0.285884	0.0889298	0.00819394	-0.0832195	-0.949793	0	0.141425	0.952222	0.875655	0.602224	-1.00621	-0.347465	0.350216	-0.142681	-0.0749434	0.171929	0.012971
Q6NVE8_Wdr44_36	0.999424	0.814546	0.985248	0.997776	0.976937	0.873908	4.63453	4.9889	1.85422	0.167914	7.48863	7.97037	-0.397	-0.415539	0.194251	-0.0185392	0.591251	0.60979	-0.03575	-0.0345	0.0135	0.00325	0.04925	0.046	0.343991	0.317037	0.652496	0.962074	0.178294	0.159574	-1.00258	-1.0637	0.466323	-0.0489796	1.46446	1.53974	0.53684	-0.107062	0.184941	0.740617	-0.283996	-0.168623	0.0663434	-0.623393	0	-0.557752	-0.0499623	-0.476111	-0.492897
Q8JZQ2_Afg3l2_38	0.999424	0.801263	0.988449	0.997776	0.982424	0.950658	2.94379	5.53752	1.35771	1.29268	0.870862	2.27794	0.403769	0.613377	0.23226	0.209608	-0.171508	-0.381116	0.033	0.05525	0.01525	0.02425	-0.01775	-0.042	0.507716	0.279414	0.731525	0.742561	0.818302	0.591842	0.691739	1.15609	0.354398	0.339448	-0.236798	-0.556891	0.688256	-1.74511	0.848553	-0.158704	1.26615	-0.301112	-0.973036	0.327026	-0.596665	-0.0778259	0.707799	1.12415	0.505868
A0A286YCX6_Trappc8_41	0.999424	0.908774	0.989673	0.997776	0.978287	0.976675	2.98402	2.49112	1.31365	0.326852	1.31236	0.923319	0.291414	0.2473	0.135728	-0.0441143	-0.155686	-0.111572	0.024	0.021	0.01025	-0.001	-0.01375	-0.01275	0.503035	0.563493	0.738985	0.927502	0.739204	0.808478	0.699601	0.60129	0.344097	-0.0937401	-0.343754	-0.249973	0.0275302	-0.460367	0.456913	0.317407	0.141998	0.91538	-0.420175	0.327026	-0.596665	0.415071	0.308101	0.661265	-0.363187
Q8BKX1-2_Baiap2_38	0.999424	0.939547	0.982766	0.997776	0.983958	0.951845	3.09624	1.76768	4.40131	1.11145	0.777835	2.1456	-0.301092	-0.172872	-0.398328	0.12822	-0.0972359	-0.225456	-0.023	-0.01725	-0.02725	0.00775	-0.00425	-0.012	0.490203	0.665629	0.362968	0.774204	0.83602	0.610155	-0.721394	-0.447763	-0.960279	0.296238	-0.213293	-0.529049	-0.0688256	-0.149887	0.478671	-0.661265	-0.437827	0.722669	-0.0110572	-0.286148	0.142681	0.311303	-0.416352	0.462886	0.0907968
B1AQY2_Arhgap23_41	0.999424	0.963662	0.982766	0.997776	0.978136	0.891475	2.97198	1.19313	7.11795	1.71768	2.79533	5.76501	0.291664	0.118017	0.575174	-0.173647	0.28351	0.457157	0.02275	0.0045	0.04275	-0.01625	0.02	0.03625	0.504432	0.759779	0.19418	0.673337	0.525372	0.265155	0.69725	0.315892	1.40743	-0.436621	0.661621	1.19191	0.798377	-0.0642372	0.359003	0.19838	-0.343162	-0.373379	0.475461	0.398563	-0.0518839	0.0648549	-0.166541	-0.383534	-0.765288
Q8JZQ9_Eif3b_33	0.999424	0.825051	0.982766	0.997776	0.978136	0.996134	9.40774	4.61232	3.82655	2.85725	3.01345	0.24869	-0.685454	-0.412035	-0.379497	0.27342	0.305957	0.0325375	-0.057	-0.03075	-0.0305	0.02825	0.0265	-0.00175	0.114611	0.345754	0.414329	0.517935	0.499637	0.944346	-1.75968	-0.998784	-0.857405	0.674658	0.704386	0.0718745	0.330363	0.128474	-0.848553	0.211605	-0.307662	-0.0361334	-0.342774	-0.715369	0.479926	-0.596665	0.0333082	-0.22483	0.674491
Q8VEK3_Hnrnpu_39	0.999424	0.636978	0.982766	0.997776	0.978136	0.908546	6.0383	15.045	7.69349	8.08196	1.73893	4.31893	-0.518916	-1.13687	-0.709809	-0.617958	-0.190893	0.427065	-0.04025	-0.1005	-0.05675	-0.05825	-0.0165	0.04175	0.248983	0.0312968	0.170079	0.155526	0.67005	0.369919	-1.23835	-2.58036	-1.49645	-1.55946	-0.440904	0.946111	0.0412954	0.524604	-0.815916	-0.119028	0.0236663	-0.0722669	0.453346	-0.0102196	-0.311303	-0.765288	-0.974264	-0.0264506	0.363187
Q3TU36_Rap1gds1_35	0.999424	0.814546	0.982766	0.997776	0.978136	0.988943	0.443959	5.00932	2.78401	4.98102	3.05253	0.406069	-0.0514872	0.393395	0.334298	0.444882	0.385786	-0.0590962	-0.0045	0.03475	0.03125	0.04125	0.03575	-0.0055	0.902826	0.31555	0.526743	0.317613	0.495161	0.910737	-0.12582	1.06719	0.659477	1.06212	0.711963	-0.115453	-0.770847	1.0278	-0.184941	0.84642	-0.863821	0.313156	-0.0331717	-0.0408782	0.66152	-0.0518839	0.399698	0.145478	-0.285361
Q6ZQ58_Larp1_41	0.999424	0.86092	0.982766	0.997776	0.978136	0.996495	1.8567	3.70339	4.35362	1.76651	1.96059	0.236399	-0.241446	-0.482282	-0.448649	-0.240836	-0.207202	0.0336337	-0.01675	-0.03025	-0.03725	-0.0115	-0.0205	-0.009	0.652124	0.426247	0.366976	0.665808	0.636709	0.947022	-0.467318	-0.836078	-0.951886	-0.447448	-0.489353	0.0684119	0.0412954	-0.256949	-0.228457	-0.0793519	0.189331	-0.505868	-0.154801	0.776686	0.220507	-1.01174	0.807724	-0.674491	-0.505868
Q60864_Stip1_40	0.999424	0.671244	0.982766	0.997776	0.978136	0.898027	10.4099	12.5322	2.84487	0.14935	4.00583	4.61593	0.764523	0.782392	0.313043	0.0178699	-0.45148	-0.46935	0.06225	0.05925	0.0275	-0.001	-0.03475	-0.03375	0.0909927	0.0558182	0.519413	0.966196	0.397573	0.345468	1.90787	2.21727	0.671508	0.0436532	-0.889742	-0.998147	-0.674491	-0.374717	0.88119	-0.608364	-0.414161	0.746758	0.431232	0.265708	0.570723	0.25942	-0.0333082	0.304182	-0.609636
Q8VD65_Pik3r4_39	0.999424	0.9171	0.985248	0.986722	0.978136	0.90878	6.14731	2.38349	1.87837	8.90672	2.8558	4.31145	0.548094	-0.234819	0.211452	-0.782913	-0.336642	0.446271	0.0475	-0.021	0.02125	-0.0665	-0.02625	0.04025	0.242811	0.577632	0.648878	0.128626	0.518108	0.370557	1.25606	-0.579194	0.471591	-1.68431	-0.673559	0.944789	-0.344128	-0.139181	1.04437	0.0793519	0.0828322	1.37307	0.265373	0.265708	-0.441013	0.363187	-0.299774	-0.767068	-0.298332
Q99PU5_Acsbg1_35	0.999424	0.920963	0.982766	0.997776	0.978136	0.929383	9.08192	2.29185	6.63738	5.6321	2.02299	3.28771	-0.868109	-0.298169	-0.648597	0.56994	0.219512	-0.350428	-0.0705	-0.0215	-0.05175	0.051	0.01875	-0.03225	0.12354	0.58995	0.216901	0.273395	0.627625	0.469061	-1.71103	-0.560191	-1.33188	1.17149	0.502767	-0.757393	-0.0688256	-0.653078	-0.0435155	0.158704	-1.07682	0	0.0110572	-0.419002	-0.635578	0.959852	0.166541	0.304182	-0.570723
Q6PAR5_Gapvd1_37	0.999424	0.797483	0.993556	0.997776	0.976937	0.889059	8.10483	5.67163	0.430038	0.569184	8.6442	6.24398	-0.559402	-0.492495	0.0448647	0.0669075	0.604267	0.53736	-0.04525	-0.04375	0.00475	0.0035	0.05	0.0465	0.154709	0.270918	0.905725	0.877166	0.136641	0.237467	-1.56333	-1.17832	0.121947	0.159315	1.64	1.26973	0.605665	0.278361	0.19582	0.436435	-0.449661	-0.252934	-0.187973	-0.0102196	0.66152	-0.246449	-0.466315	-0.581914	0.0648549
Q3UID0_Smarcc2_40	0.999424	0.759532	0.982766	0.997776	0.978136	0.999697	2.24325	8.02011	6.83401	4.45109	3.84344	0.0339042	-0.206258	-0.550786	-0.554643	-0.344528	-0.348385	-0.00385744	-0.012	-0.043	-0.03925	-0.029	-0.02725	0.00175	0.596589	0.157757	0.2073	0.358832	0.412721	0.992224	-0.550013	-1.55055	-1.36294	-0.970372	-0.860328	-0.0100333	-0.289067	0.278361	-0.174062	-0.714167	0.343162	-0.1084	-0.0774006	0.337245	-0.324274	-0.207536	-0.166541	-0.185154	0.246449
Q6PGF7_Exoc8_35	0.999424	0.868249	0.985248	0.997776	0.982424	0.965969	0.76908	3.49479	1.78969	2.43111	0.864795	1.48167	-0.0880222	-0.321047	-0.179259	-0.233025	-0.0912364	0.141788	-0.00875	-0.02725	-0.01725	-0.0165	-0.0085	0.008	0.837707	0.44722	0.662264	0.571333	0.819446	0.710939	-0.211259	-0.797248	-0.45217	-0.588915	-0.235276	0.383107	-0.0963558	0.0749434	-0.130547	0.0396759	-0.248497	0.180667	-0.221145	0.541637	-0.0778259	-0.194565	0.174868	-0.581914	-0.207536
Q8K0T0_Rtn1_34	0.999424	0.793716	0.988449	0.997776	0.976937	0.875994	3.21739	5.96031	1.33706	1.32283	4.43397	7.06195	0.398113	0.602317	-0.175052	0.204203	-0.573165	-0.777369	0.0325	0.05075	-0.0135	0.02025	-0.046	-0.06625	0.476718	0.253495	0.735011	0.737423	0.36025	0.1967	0.744693	1.22575	-0.349576	0.346528	-0.965819	-1.39947	-0.922263	-0.802965	0.652733	0.0264506	0.567992	1.04787	-0.961979	0.592734	0.804201	-0.518839	0.574566	1.2035	-0.246449
Q9Z0U1_Tjp2_39	0.999424	0.737689	0.982766	0.997776	0.978136	0.912824	6.23584	8.82976	2.8222	2.0722	1.89219	4.12656	0.534856	0.766356	0.314883	0.2315	-0.219973	-0.451473	0.0445	0.0665	0.02475	0.024	-0.01975	-0.04375	0.237912	0.130925	0.522132	0.620555	0.646817	0.386673	1.27038	1.6734	0.667034	0.513813	-0.474539	-0.911903	0.247772	-0.53531	0.641854	-0.62159	0.0236663	-0.0481779	-0.0884578	0.725589	-0.363187	0.93391	0.782742	0.185154	-0.25942
Q61598_Gdi2_33	0.999424	0.867966	0.983453	0.986722	0.976937	0.974471	5.81067	3.5062	2.0899	9.36378	8.10053	1.09026	-0.528931	0.364665	0.220914	0.893596	0.749845	-0.143751	-0.05075	0.02625	0.01675	0.079	0.0675	-0.0115	0.262381	0.446046	0.61803	0.115777	0.154863	0.77799	-1.20113	0.799385	0.517112	1.75264	1.55803	-0.290944	-0.192712	0.203418	0.108789	1.00512	-0.22483	0.264979	-0.99515	-0.91976	1.43978	0.012971	0.0749434	0.171929	0.544781
O35954_Pitpnm1_36	0.999424	0.686532	0.982766	0.997776	0.978287	0.999059	9.20565	11.9571	10.8758	1.34559	1.32716	0.0849923	-0.617998	-0.741809	-0.751101	-0.123811	-0.133103	-0.00929207	-0.04775	-0.05825	-0.0595	-0.0085	-0.01175	-0.00325	0.12007	0.0637215	0.0817369	0.733569	0.736689	0.98062	-1.72953	-2.13394	-1.96905	-0.351852	-0.347219	-0.025007	0.151416	-0.0428248	-0.576581	-0.211605	-0.201164	-0.024089	0.221145	-0.143074	-0.298332	-0.012971	-0.0666164	-0.264506	0.518839
A0A1L1SV73_Usp47_45	0.999424	0.767292	0.98281	0.997776	0.978136	0.873908	1.23511	7.55219	2.165	4.78256	3.57995	10.7672	-0.128974	-0.523272	0.208495	-0.394298	0.337469	0.731767	-0.01	-0.0455	0.019	-0.0335	0.029	0.0625	0.75247	0.175704	0.607436	0.332463	0.438536	0.0838079	-0.325872	-1.47851	0.533012	-1.02807	0.811886	1.95498	-0.0963558	0.663785	0.174062	0.462886	-0.627158	0	0.287488	0.194172	-0.441013	-0.609636	-0.341409	-0.330633	-0.363187
P61922_Abat_32	0.999424	0.767292	0.982766	0.997776	0.978136	0.976593	15.7273	7.56006	5.19289	7.26747	2.85712	1.05291	-1.34697	-0.593156	-0.804404	0.753817	0.542568	-0.211248	-0.109	-0.048	-0.06725	0.063	0.04175	-0.02125	0.0267464	0.175385	0.30249	0.187609	0.517951	0.784711	-2.67853	-1.47973	-1.09639	1.43377	0.673856	-0.281914	1.1425	-2.13053	1.04437	-0.238056	-1.13598	-0.0843113	-1.4485	0.316806	-0.194565	0.79123	-0.158214	0.22483	0.739346
A2A9Q2_Nrd1_34	0.999424	0.862128	0.991737	0.997776	0.978136	0.912824	1.75955	3.62997	0.565906	2.22612	2.30536	4.03533	-0.228529	-0.536328	0.107868	-0.307798	0.336398	0.644196	-0.02125	-0.05425	0.00675	-0.031	0.028	0.059	0.666876	0.433514	0.877828	0.598946	0.588117	0.394882	-0.445947	-0.822532	0.158334	-0.546372	0.562311	0.895735	0.123886	1.49887	-1.12052	0.806744	0.414161	-0.373379	-0.0774006	0	1.10253	-1.24521	-0.807724	-0.317407	1.43978
Q64737_Gart_35	0.999424	0.796663	0.982766	0.997776	0.978136	0.9695	7.60048	5.74379	3.31025	1.76404	3.10107	1.31535	0.655126	0.469071	0.329709	-0.186055	-0.325417	-0.139362	0.048	0.0285	0.02275	-0.0175	-0.02525	-0.00775	0.173761	0.266453	0.466633	0.666187	0.489658	0.738694	1.48582	1.19023	0.761437	-0.446901	-0.721338	-0.344571	-0.371658	-0.31048	0.565702	0.158704	0.378661	1.04787	-0.0110572	-0.0715369	0.194565	0.246449	-0.22483	0.383534	-0.207536
A7YQ68_Prickle2_35	0.999424	0.671244	0.982766	0.997776	0.978136	0.972291	5.74966	12.4245	9.89663	3.38221	1.93873	1.15928	-0.529168	-0.877762	-0.750904	-0.348594	-0.221736	0.126858	-0.04	-0.07425	-0.06025	-0.03225	-0.02025	0.012	0.266093	0.0572199	0.102409	0.458965	0.639922	0.765723	-1.1911	-2.20168	-1.82629	-0.775938	-0.484632	0.307577	0.0275302	-0.139181	-0.859432	-0.357083	-0.212997	-0.758802	0.663434	-0.132854	-0.804201	0.0907968	-0.632856	-0.489336	-0.012971
Q80TL7_Mon2_40	0.999424	0.837796	0.996962	0.997776	0.978136	0.914966	1.82844	4.22357	0.105006	1.97993	1.74822	3.92505	-0.203418	-0.441741	0.0150217	-0.238323	0.21844	0.456763	-0.01525	-0.02725	0.0005	-0.01	0.01575	0.02575	0.656382	0.378132	0.976112	0.633881	0.668618	0.405038	-0.461126	-0.930306	0.0308206	-0.494028	0.442961	0.875611	0.660726	0.139181	-0.663612	0.833194	-0.130165	0.746758	-0.265373	-0.255489	0.168623	-0.674491	0.50795	-0.859645	0.492897
P43406_Itgav_38	0.999424	0.986227	0.982766	0.997776	0.999125	0.908851	4.19954	0.45912	4.76077	3.90281	0.0139831	4.28758	0.418788	-0.0628299	0.420806	-0.481618	0.00201876	0.483636	0.0335	-0.01925	0.03525	-0.05075	0.00175	0.0525	0.38023	0.89968	0.334136	0.407117	0.996785	0.372599	0.92596	-0.129923	1.0228	-0.872389	0.00414622	0.940563	0.61943	0.824378	0.141425	-0.185154	0.248497	0.614268	1.05044	-0.521197	-0.25942	0.687462	-1.17411	0.211605	0.207536
Q9ER72_Cars_37	0.999424	0.729383	0.982766	0.997776	0.976937	0.948174	5.1132	9.29264	8.31392	3.62937	5.00149	2.4544	0.662214	1.20169	1.9413	0.539478	1.27909	0.73961	0.0465	0.092	0.14075	0.0475	0.09425	0.04675	0.308092	0.117689	0.147438	0.433573	0.316119	0.568277	1.08477	1.74323	1.5914	0.822183	1.06426	0.593394	4.4599	-0.0214124	-1.82765	1.13738	-0.070999	0.626313	-0.973036	-0.950419	1.49166	-1.05065	-0.233157	0.581914	-0.0907968
P16330_Cnp_35	0.999424	0.636978	0.982766	0.986722	0.978136	0.967729	4.80487	16.7366	4.36878	9.16137	1.94677	1.44443	0.773125	2.25988	1.60725	1.48675	0.834123	-0.652629	0.06225	0.20975	0.142	0.1495	0.07975	-0.06975	0.33076	0.0212	0.365698	0.121301	0.638739	0.717062	1.03226	2.82873	0.954729	1.72326	0.486507	-0.374622	-0.963558	-2.62302	5.85284	-1.42833	-0.922987	-1.28876	-1.49273	1.20591	0.453984	0.466955	2.89781	-0.370309	-1.16739
P80316_Cct5_35	0.999424	0.981593	0.982766	0.997776	0.976937	0.962707	5.09113	0.603568	2.9762	4.89524	8.67089	1.70756	-0.397469	0.0734104	0.277032	0.47088	0.674501	0.203622	-0.03875	-0.00475	0.02225	0.036	0.061	0.025	0.309661	0.870248	0.503941	0.323948	0.135803	0.674908	-1.08102	0.168398	0.697249	1.04744	1.644	0.434095	-0.123886	0.813671	0.19582	0.581914	-0.461494	0.120445	-0.409117	-0.480319	0.985794	0.233478	-0.566239	0	0.025942
P09411_Pgk1_33	0.999424	0.975273	0.992629	0.997776	0.978136	0.998787	3.47865	0.808599	0.552912	3.7292	3.36908	0.163503	-0.41728	0.114976	0.0842166	0.532256	0.501497	-0.0307599	-0.0395	-0.00325	0.015	0.03825	0.0545	0.01625	0.448885	0.830119	0.880458	0.423721	0.460355	0.963052	-0.794178	0.221323	0.154891	0.840623	0.772434	-0.0476927	-1.01862	1.08133	0.892068	0.145478	-0.283996	0.686535	0.132687	-1.44096	0.337245	1.07659	-0.95761	0.767068	-0.0648549
Q9DBR7_Ppp1r12a_38	0.999424	0.750728	0.982766	0.997776	0.976937	0.873908	5.17824	8.22401	18.9431	0.825658	8.41067	8.33968	-0.525115	-0.638052	-1.36634	-0.112937	-0.841224	-0.728286	-0.04025	-0.0505	-0.10925	-0.00825	-0.069	-0.06075	0.303512	0.150522	0.0127552	0.826864	0.144189	0.146566	-1.09578	-1.58169	-3.12782	-0.225617	-1.60491	-1.59583	-1.00485	-0.417542	-0.206699	-1.42833	-0.946654	0.024089	0.453346	0.776686	-0.4021	0.441013	0.266465	-0.449661	0.298332
E9QMP6_Mark2_37	0.999424	0.846166	0.982766	0.997776	0.978136	0.951253	2.41732	4.02152	6.88796	0.978334	3.33617	2.2184	-0.207887	-0.301861	-0.497293	-0.0939738	-0.289405	-0.195432	-0.01475	-0.0265	-0.041	-0.00975	-0.02625	-0.0165	0.57315	0.39614	0.204741	0.798301	0.463855	0.600012	-0.586138	-0.894068	-1.37142	-0.263743	-0.76622	-0.544378	-0.151416	-0.449661	-0.359003	0.0396759	0.212997	-0.289067	0.0884578	0.22483	0.0389129	0.0389129	-0.216503	0	0.27239
Q5UE59_Klc1_35	0.999424	0.809202	0.99706	0.997776	0.976937	0.891475	5.31679	5.26395	0.0629861	0.207314	5.75575	5.67216	0.527831	0.556601	0.0085956	0.0287696	-0.519236	-0.548005	0.05025	0.05225	0.00725	0.004	-0.043	-0.047	0.293982	0.297581	0.985602	0.953386	0.26572	0.270884	1.11912	1.11033	0.0185745	0.0602146	-1.18954	-1.17664	-0.550605	0.321186	-0.217578	-0.462886	-0.354995	0.554046	0.232202	0.735808	0.907968	-0.596665	0.50795	0.462886	-0.207536
A0A0R4J140_Cluh_41	0.999424	0.805252	0.982766	0.997776	0.978136	0.993037	3.24206	5.39182	6.06436	1.67203	2.14222	0.307661	-0.382368	-0.581987	-0.622364	-0.19962	-0.239996	-0.0403763	-0.02775	-0.044	-0.04775	-0.01425	-0.02	-0.00575	0.474017	0.288947	0.247494	0.680451	0.610629	0.931609	-0.749409	-1.13179	-1.24012	-0.42644	-0.528134	-0.0883662	-0.798377	-0.256949	-0.119668	0.290957	-0.757323	0.252934	0.375946	0.204391	-0.53181	-0.765288	0.124906	0.449661	-0.66152
Q9Z110_Aldh18a1_35	0.999424	0.786131	0.990592	0.997776	0.978136	0.897445	1.31681	6.36925	1.223	5.01165	1.94958	4.72951	-0.130888	-0.623916	0.270451	-0.493028	0.401338	0.894367	-0.01575	-0.0675	0.00725	-0.04975	0.023	0.07275	0.738446	0.230715	0.75457	0.315381	0.638326	0.33655	-0.345145	-1.292	0.322748	-1.06734	0.486999	1.01814	2.9182	-1.23121	-0.217578	-0.0529012	-0.189331	0.120445	-0.099515	-0.0204391	-0.207536	0.324274	-1.29902	-0.978673	0.181594
Q9JLV5_Cul3_38	0.999424	0.823584	0.982766	0.997776	0.976937	0.891692	4.79094	4.6675	9.75824	0.18487	4.33011	4.95489	0.67424	0.647987	1.0921	-0.0262528	0.417858	0.444111	0.0615	0.0545	0.0985	-0.005	0.037	0.042	0.331822	0.341389	0.105724	0.958325	0.368969	0.31953	1.02967	1.00851	1.80608	-0.0538263	0.94755	1.05647	0.371658	0.610254	0.728885	0.515787	0.343162	0.746758	-0.71872	0.183952	0.726375	-0.376158	-0.349736	0.449661	0.142681
Q80TS3_Adgrl3_37	0.999424	0.976367	0.982766	0.997776	0.978136	0.891475	3.54744	0.785377	7.80718	2.03201	2.76845	5.4045	0.329582	0.0946878	0.611109	-0.234894	0.281528	0.516422	0.02675	0.00125	0.04975	-0.0235	0.023	0.0465	0.441831	0.834569	0.165684	0.626324	0.528634	0.288105	0.807043	0.215422	1.51386	-0.505222	0.656292	1.13228	0.53684	0.428248	-0.0761522	0.833194	0.26033	0.481779	0.364888	-0.510978	0.116739	-0.53181	-0.616201	0.687716	-0.27239
D3YUP0_Vps8_40	0.999424	0.870238	0.990592	0.997776	0.998578	0.924763	0.849182	3.44183	0.920183	3.61689	0.0797835	3.51482	-0.159306	-0.539655	-0.170283	-0.380349	-0.0109771	0.369372	-0.019	-0.04375	-0.02175	-0.02275	-0.00275	0.02	0.822398	0.452707	0.809062	0.434821	0.981797	0.445162	-0.231577	-0.787399	-0.249146	-0.819867	-0.0234812	0.80016	0.0688256	-0.471073	-0.0761522	0.753843	-0.425994	0.794936	0.154801	-0.204391	-0.687462	-0.311303	0.457988	-0.661265	-1.2971
A0A1D5RLK2_Psd3_38	0.999424	0.894065	0.982766	0.997776	0.978136	0.873908	1.88761	2.99257	5.13098	6.398	3.38931	8.97308	0.186231	-0.274183	0.5805	-0.460415	0.394269	0.854684	0.01575	-0.02675	0.04175	-0.0405	0.026	0.0665	0.6475	0.502046	0.306833	0.229192	0.458215	0.126675	0.474064	-0.701306	1.08591	-1.29625	0.776246	1.69097	1.54169	0	-0.435155	0.700941	-0.130165	-0.024089	0.221145	0.163513	-0.116739	-0.596665	-0.474642	-0.42321	-0.79123
Q8R4U7_Luzp1_40	0.999822	0.865736	0.982766	0.997776	0.978136	0.873908	0.00132558	3.5423	3.8751	2.68254	3.23947	8.26427	-0.00029171	0.446781	-0.619495	0.447072	-0.619203	-1.06628	0.005	0.047	-0.04025	0.044	-0.04525	-0.08925	0.999695	0.442354	0.409722	0.539196	0.4743	0.149133	-0.000394005	0.806137	-0.866273	0.63992	-0.747905	-1.58479	-1.08744	0.321186	0.402519	-2.18218	-1.97614	0.674491	0.486518	0.746028	-0.337245	0.817171	1.04088	0.19838	-1.19333
P56480_Atp5b_25	0.999424	0.767816	0.982766	0.986722	0.976937	0.983597	1.71446	7.53353	8.2894	11.3484	12.0276	0.618309	-0.205935	0.756443	0.847746	0.962378	1.05368	0.091303	-0.019	0.06075	0.0785	0.08175	0.0975	0.01575	0.673835	0.17646	0.148272	0.0733092	0.0626965	0.8673	-0.435943	1.47562	1.58718	2.0444	2.13405	0.172155	0.165181	0.781553	1.51216	-0.0925772	0.0473327	-0.277023	-0.862464	-0.756247	0.350216	1.43978	-0.0666164	0.277731	0.324274
P98203_Arvcf_35	0.999424	0.974244	0.991737	0.997776	0.978136	0.999272	5.63214	0.876509	0.570813	4.43899	3.76528	0.0520296	0.639086	0.0896375	0.081476	-0.549448	-0.55761	-0.00816152	0.05425	0.008	0.009	-0.04425	-0.04525	-0.001	0.273392	0.817239	0.876837	0.359833	0.420216	0.988091	1.17169	0.238448	0.159628	-0.968245	-0.846054	-0.0153655	-1.41781	0.171299	0.598339	0.132253	-0.982153	0.638357	1.40427	0.654052	-0.25942	0	0.358063	-0.581914	-0.194565
Q8BML9_Qars_36	0.999424	0.636978	0.982766	0.997776	0.981852	0.982364	9.2915	17.1055	9.2755	2.31915	0.936178	0.68297	-0.981101	-1.29666	-1.17014	-0.315555	-0.189042	0.126513	-0.076	-0.104	-0.09725	-0.026	-0.02125	0.00475	0.11772	0.0194738	0.118154	0.586253	0.806087	0.854482	-1.74235	-2.87976	-1.73482	-0.565791	-0.253088	0.189009	0.646961	0.321186	-2.14314	0.22483	-0.946654	0.0481779	1.20524	-0.500758	0.025942	-0.0778259	-0.333082	-1.07125	0.155652
M0QWP1_Agrn_37	0.999424	0.983451	0.982766	0.997776	0.982155	0.953317	3.40645	0.557919	3.41587	2.41251	0.919425	2.02259	0.728937	0.139391	0.526288	-0.589546	-0.202649	0.386897	0.05325	-0.00525	0.03775	-0.0565	-0.0155	0.041	0.45641	0.879444	0.455421	0.573784	0.809203	0.627684	0.780841	0.156371	0.781395	-0.585347	-0.248936	0.502968	0.468014	-0.685197	0.326366	0.767068	2.52047	0.879247	-0.486518	-1.22635	-1.34898	0.0389129	-1.26571	1.90444	-0.700433
Q80VP0_Tecpr1_35	0.999424	0.992717	0.985627	0.997776	0.991721	0.976593	1.01998	0.254305	1.44896	0.566635	0.453601	0.940723	0.113591	0.0383611	0.161016	-0.0752297	0.0474254	0.122655	0.01125	-0.0015	0.01425	-0.01075	0.003	0.01375	0.790682	0.943125	0.716316	0.877681	0.900824	0.805244	0.274003	0.0735003	0.375512	-0.158641	0.128311	0.254295	0.344128	-0.171299	0.250214	0.0529012	-0.070999	0.0722669	0.254316	0.0306587	-0.492897	1.14145	-0.491296	-0.171929	-0.648549
B1AUX2_Hcfc1_39	0.999424	0.742012	0.982766	0.997776	0.978136	0.942313	0.159787	8.61637	3.78292	6.7369	3.00265	2.6909	-0.0188273	-0.574381	-0.326026	-0.555553	-0.307199	0.248355	-0.00225	-0.04725	-0.0255	-0.043	-0.02325	0.01975	0.963876	0.137519	0.418512	0.211988	0.500882	0.538159	-0.046654	-1.64122	-0.849435	-1.35032	-0.702288	0.641115	-0.53684	0.246243	-0.359003	0.0529012	0.650824	-0.024089	0.475461	-0.4701	-0.298332	-0.518839	-0.124906	-0.64804	0.479926
A0A0R4IZX5_Ncan_36	0.999424	0.966329	0.982766	0.997776	0.991721	0.897445	6.28103	1.10999	6.08309	5.09538	0.464089	4.81173	1.1473	0.284051	1.05936	-0.863253	-0.0879428	0.77531	0.07825	-0.01625	0.0655	-0.0925	-0.01275	0.07975	0.235449	0.774464	0.246429	0.309358	0.898651	0.330238	1.2783	0.295963	1.24345	-1.08169	-0.13114	1.03229	1.15627	-0.481779	-0.337245	1.00512	1.25432	0.192712	1.23841	-0.991297	0.155652	-0.285361	-2.35655	0.727392	0.350216
Q8CA95-3_Pde10a_33	0.999424	0.91703	0.982766	0.986722	0.976937	0.942943	11.1183	2.39224	3.84299	10.04	5.34459	2.61556	-4.72587	-0.470981	-1.58295	4.25489	3.14292	-1.11197	-0.40625	-0.035	-0.118	0.37325	0.28825	-0.085	0.0772986	0.576469	0.412764	0.0990831	0.292106	0.547575	-2.01333	-0.581105	-0.860545	1.85533	1.1221	-0.62613	-0.646961	-3.87565	5.62438	-1.58704	-2.16547	-0.277023	-11.013	0.398563	2.07536	0.0518839	0.499623	1.33576	0.557752
B2RXS4_Plxnb2_42	0.999424	0.808142	0.993305	0.997776	0.984237	0.887668	0.154317	5.29381	0.506899	4.14358	0.628722	6.35748	-0.0309471	-0.572617	0.0883619	-0.54167	0.119309	0.660979	-0.01025	-0.0575	-0.001	-0.04525	0.00925	0.0545	0.965091	0.295542	0.889836	0.385161	0.865222	0.231341	-0.0450848	-1.11535	0.142647	-0.915835	0.174826	1.28796	0.61943	0.610254	-1.10965	0.608364	1.70398	-0.252934	-0.729777	-0.4701	-0.025942	-0.583694	-0.657837	-0.64804	1.18036
O35136_Ncam2_35	0.999424	0.775598	0.982766	0.997776	0.978136	0.951845	7.25725	7.3114	8.53497	0.117681	1.99328	2.1655	0.561481	0.547774	0.816404	-0.0137068	0.254923	0.26863	0.043	0.03925	0.061	-0.00175	0.018	0.01975	0.188051	0.185721	0.140121	0.973267	0.631934	0.607365	1.43248	1.44108	1.6242	-0.0345172	0.496392	0.533251	0.963558	0.546016	-0.837674	0.780293	-0.0118332	0.650402	-0.0221145	-0.183952	0.557752	0.0907968	-0.191522	-0.0793519	-0.648549
A2A4A6_Plcg1_37	0.999424	0.996524	0.982766	0.997776	0.978136	0.938293	1.307	0.0842868	3.21888	1.21737	1.74433	2.93653	0.13499	-0.0113546	0.328222	-0.146344	0.193232	0.339577	0.01375	-0.00525	0.028	-0.017	0.01425	0.03125	0.740117	0.980779	0.476554	0.75555	0.669217	0.508565	0.342842	-0.0248171	0.744056	-0.321631	0.442101	0.689704	0.316598	0.513898	-0.39164	0.886096	-0.141998	0.385423	0.431232	-0.122635	0.869055	-0.466955	-0.541258	0.105802	0.207536
Q8BLY2_Tarsl2_37	0.999424	0.953148	0.985248	0.997776	0.982155	0.912824	1.01057	1.4454	1.98029	2.89696	0.902563	4.01468	0.122567	-0.153476	0.240369	-0.276043	0.117802	0.393845	0.01325	-0.0145	0.0205	-0.02575	0.00725	0.033	0.792397	0.716903	0.633827	0.51322	0.812351	0.396764	0.271695	-0.375049	0.493663	-0.682478	0.244726	0.891814	1.04615	0.289067	-0.424276	-0.0529012	-0.461494	0.493824	0.497575	-0.143074	0.0389129	-0.0518839	-0.466315	-0.238056	-0.505868
Q9CZD3_Gars_34	0.999424	0.998567	0.985548	0.997776	0.995691	0.957604	1.9732	0.041325	1.47088	2.58845	0.244197	1.82418	0.239833	-0.00590943	0.206807	-0.245743	-0.033026	0.212717	0.01525	-0.007	0.0065	-0.02025	-0.00875	0.0115	0.634864	0.99053	0.712709	0.551004	0.945323	0.657025	0.492621	-0.0122267	0.380548	-0.620979	-0.0705889	0.459856	1.04615	-0.0856496	-0.500429	0.0661265	0.177498	-0.325201	0.387003	0.419002	0.181594	0.0389129	0.0499623	-0.595139	-0.285361
Q8VIJ6_Sfpq_36	0.999424	0.691904	0.982766	0.997776	0.976937	0.999697	1.82128	11.744	11.4506	6.48879	6.45651	0.0285041	-0.18821	-0.774526	-0.778026	-0.586316	-0.589816	-0.00349987	-0.0085	-0.05725	-0.06125	-0.04675	-0.05275	-0.006	0.657464	0.0669266	0.0716043	0.224451	0.226125	0.993458	-0.459555	-2.10299	-2.05215	-1.3108	-1.30277	-0.00844042	0.0275302	0.139181	-0.424276	-0.674491	-0.0354995	-0.204756	0.696605	0.970858	-0.376158	-0.466955	0.374717	-0.449661	0.453984
A0A0G2JGW6_Cdkl5_40	0.999424	0.992423	0.99999	0.997776	0.978136	0.99593	3.40072	0.272346	0.00258119	2.62056	2.98618	0.251996	0.27416	0.0302407	-0.000299446	-0.243919	-0.27446	-0.0305401	0.02375	-0.0005	0.001	-0.02225	-0.02275	-0.0005	0.457012	0.939216	0.999406	0.546946	0.502785	0.943627	0.779522	0.0785641	-0.000766447	-0.627462	-0.699084	-0.0728045	-0.151416	-0.428248	0.48955	-0.0661265	0.425994	0.156578	0.287488	0.0715369	-0.246449	0.635578	-0.22483	-0.19838	-0.233478
A0A0R4J0V5_Polr2a_40	0.999424	0.718009	0.982766	0.986722	0.976937	0.942943	0.326667	9.94353	5.18092	9.77347	5.38202	2.59159	0.0380594	-0.676961	-0.43832	-0.71502	-0.476379	0.238641	0.0025	-0.06275	-0.03775	-0.06325	-0.04025	0.023	0.927541	0.101309	0.303325	0.105355	0.289599	0.550606	0.0936957	-1.83942	-1.09433	-1.81346	-1.12777	0.621157	-0.206477	0.203418	-0.598339	0.0661265	0.982153	0.168623	0.19903	0.0204391	-0.155652	-0.479926	-0.616201	-0.238056	-0.116739
O88532_Zfr_34	0.999424	0.906395	0.98281	0.997776	0.976937	0.999697	11.0428	2.58531	2.1772	5.34693	4.44845	0.0162732	0.739816	0.257198	0.259746	-0.482619	-0.48007	0.00254851	0.06075	0.02075	0.02275	-0.038	-0.038	0	0.0786545	0.551403	0.605732	0.291949	0.35905	0.99626	2.00053	0.620436	0.535583	-1.124	-0.968358	0.00482544	-0.165181	0.93144	-0.805037	-0.64804	0.331329	0.69858	-0.0110572	0.214611	0.466955	-0.817171	0.0499623	-0.396759	-0.583694
B1AS06_Dlgap3_38	0.999424	0.993948	0.982766	0.997776	0.978136	0.915173	2.20408	0.166106	4.36563	1.77716	2.15706	3.90919	-0.20057	-0.019287	-0.455569	0.181283	-0.254999	-0.436282	-0.0155	-0.0005	-0.0315	0.017	-0.016	-0.033	0.601994	0.962475	0.365963	0.664178	0.608547	0.406519	-0.541793	-0.0484671	-0.954	0.4498	-0.531266	-0.872735	-0.977323	-0.364011	0.761522	-0.542238	-0.331329	0.277023	0.0442289	-0.091976	-0.479926	0.453984	0.133233	0.515787	-0.0518839
Q9D5V5_Cul5_39	0.999424	0.998322	0.982766	0.997776	0.978136	0.923454	0.259496	0.0512193	4.58754	0.179718	3.59495	3.57987	-0.0392057	-0.00731565	0.407996	0.03189	0.447202	0.415312	-0.0115	-0.00975	0.02775	0.00375	0.03925	0.0355	0.941999	0.988276	0.347733	0.959463	0.437023	0.438544	-0.0749565	-0.0151372	0.99283	0.0523553	0.814669	0.812274	0.509309	-0.22483	0.141425	0.806744	0.22483	0.975603	-0.928807	-0.827784	0.907968	-0.907968	-0.50795	0.0793519	0.25942
P34152_Ptk2_40	0.999424	0.984233	0.982766	0.996457	0.978136	0.916594	8.0118	0.515972	3.21044	8.36938	3.34529	3.79639	0.651724	-0.0686971	0.330248	-0.720421	-0.321476	0.398945	0.0565	-0.01525	0.028	-0.06975	-0.0285	0.04125	0.158059	0.887979	0.477481	0.145567	0.462883	0.417216	1.5491	-0.14519	0.742444	-1.60322	-0.767943	0.852183	0.56437	0.22483	0.380761	-0.436435	0.0591659	0.819024	0.630262	0.510978	0.025942	0.53181	-0.890994	-0.529012	-0.817171
Q9ES00_Ube4b_38	0.999424	0.817646	0.990592	0.997776	0.976937	0.919544	6.5304	4.87373	0.84914	1.02079	5.16364	3.62803	-0.555561	-0.450095	-0.105606	0.105467	0.449955	0.344489	-0.049	-0.0385	-0.0075	0.0125	0.0415	0.029	0.22231	0.325557	0.822405	0.790534	0.304534	0.433707	-1.3177	-1.04399	-0.231368	0.27418	1.09117	0.821205	-0.0275302	0.717316	-0.348124	0.238056	-0.272163	0.024089	-0.420175	-0.551856	0	0.0907968	-0.174868	-0.714167	-0.246449
B9EJA2_Cttnbp2_38	0.999424	0.797483	0.983453	0.997776	0.982155	0.942313	3.234	5.63265	2.11344	1.34476	0.907381	2.66655	-0.32054	-0.465311	-0.215895	-0.144771	0.104645	0.249416	-0.0275	-0.044	-0.021	-0.0145	0.0065	0.021	0.474898	0.27336	0.61469	0.73371	0.81145	0.541184	-0.747868	-1.17187	-0.522109	-0.351658	0.245927	0.636239	0.137651	0.117768	-0.424276	0.357083	-0.591659	0.156578	-0.265373	0.4701	0.181594	-0.518839	-0.36639	-0.105802	-0.298332
Q3U0V1_Khsrp_36	0.999424	0.636978	0.982766	0.986722	0.976937	0.938564	6.75294	21.0633	23.6326	11.8853	15.3127	2.85363	-0.515403	-1.26526	-1.50995	-0.749859	-0.994552	-0.244693	-0.038	-0.1055	-0.122	-0.0655	-0.084	-0.0185	0.211206	0.00782834	0.00433248	0.0647842	0.0294258	0.518367	-1.35313	-3.46854	-3.82963	-2.12237	-2.60281	-0.673424	-0.702021	-0.428248	-1.01174	-0.965448	0.130165	-0.0602224	0.453346	0.347465	-0.66152	-0.492897	-0.524604	-0.449661	0.726375
Q80VC9-12_Camsap3_37	0.999424	0.988484	0.989673	0.997776	0.978136	0.977911	0.784355	0.369223	1.31535	1.15841	2.17644	0.870798	0.078856	-0.0416604	-0.146828	-0.120516	-0.225684	-0.105168	0.008	-0.00925	-0.01425	-0.01525	-0.02225	-0.007	0.834766	0.918497	0.738694	0.765876	0.605837	0.818314	0.215154	-0.10544	-0.344496	-0.307547	-0.535353	-0.236856	0.0963558	0.0749434	-0.815916	0.383534	0.070999	-0.024089	0.431232	0.163513	0.337245	-0.207536	-0.433006	0.462886	0.0518839
Q80TM9_Nisch_35	0.999424	0.708692	0.990592	0.997776	0.976937	0.873908	7.05752	10.829	1.24195	1.43951	4.58487	7.47975	-0.567043	-0.719135	-0.131855	-0.152093	0.435187	0.58728	-0.04725	-0.059	-0.0095	-0.00975	0.03775	0.0475	0.196901	0.0826225	0.751285	0.717875	0.347947	0.178659	-1.4012	-1.96961	-0.327206	-0.373646	0.992161	1.46443	0.275302	0.182005	-0.435155	0.555463	0.378661	-0.34929	-0.497575	-0.69493	-0.674491	-0.609636	-0.408025	-0.0793519	0.350216
P11983_Tcp1_32	0.999424	0.991802	0.982766	0.997776	0.976937	0.95484	5.14545	0.286759	2.76831	4.25331	7.67841	1.94	-0.498629	0.0464201	0.368742	0.54505	0.867371	0.322322	-0.05025	-0.005	0.028	0.04725	0.07825	0.031	0.305813	0.936104	0.52865	0.375551	0.170671	0.639735	-1.09023	0.0825972	0.656365	0.935414	1.49365	0.485126	-0.192712	1.44534	-0.565702	0.991898	-0.615325	0.397468	-0.79612	-0.776686	1.5176	-0.674491	-0.308101	-0.145478	-0.0778259
A0A0G2JDZ9_Ankrd17_36	0.999424	0.924369	0.982766	0.997776	0.978136	0.976593	7.65132	2.20428	3.15198	5.23148	3.61603	0.97396	0.683041	0.192948	0.292945	-0.490093	-0.390096	0.0999972	0.056	0.01	0.0215	-0.044	-0.0345	0.0095	0.171738	0.601966	0.483952	0.299814	0.434908	0.799105	1.49368	0.541861	0.731247	-1.10459	-0.818574	0.262515	-0.344128	0.513898	-0.119668	-0.185154	-0.461494	0.0722669	0.884578	0.92998	-0.25942	-0.207536	-0.0416352	-0.0264506	-0.246449
Q9EP53-3_Tsc1_37	0.999424	0.876244	0.985464	0.997776	0.996236	0.980231	2.22148	3.3097	1.57913	0.661324	0.187929	0.764601	0.215924	0.284271	0.190361	0.0683472	-0.025563	-0.0939102	0.0135	0.02175	0.01475	0.01025	0.00125	-0.009	0.599587	0.466692	0.695164	0.858752	0.957651	0.838571	0.545449	0.762335	0.405197	0.183479	-0.0546536	-0.209984	0.316598	0.599547	0.0108789	-0.925772	0.272163	0.192712	-0.453346	0.091976	-0.0907968	0.12971	0.324755	0.0132253	-0.726375
V9GX34_Csmd2_36	0.999424	0.939035	0.993416	0.997776	0.978136	0.972291	1.02329	1.80404	0.492585	3.37503	1.6338	1.14489	0.137162	-0.226228	-0.0737532	-0.36339	-0.210916	0.152475	0.007	-0.03075	-0.01175	-0.03575	-0.01875	0.017	0.790081	0.660079	0.892774	0.459724	0.686468	0.768264	0.274813	-0.455784	-0.138812	-0.774582	-0.417463	0.304124	0	0.321186	-0.989978	0.555463	0.863821	-0.024089	0.309602	-0.419002	-0.492897	0.155652	-0.782742	0.396759	0.4021
Q8R1Q8_Dync1li1_34	0.999424	0.945341	0.993556	0.997776	0.992431	0.965771	0.212796	1.6575	0.268519	1.36332	0.426706	1.49633	0.0221352	0.158926	-0.0382829	0.136791	-0.0604181	-0.197209	-0.00075	0.012	-0.00325	0.01475	-0.0025	-0.01725	0.952183	0.682731	0.940044	0.73058	0.90642	0.708545	0.0617747	0.423241	-0.0774271	0.355988	-0.12103	-0.386461	-1.12874	-0.107062	0.565702	0.64804	-0.22483	0.24089	-0.0110572	0.214611	0.544781	0.194565	0.358063	-0.330633	0.0907968
Q00PI9_Hnrnpul2_35	0.999424	0.858054	0.982766	0.997776	0.978136	0.982353	0.087324	3.79773	2.98043	3.68439	2.92447	0.686126	0.0137487	-0.419466	-0.332623	-0.433215	-0.346372	0.0868424	-0.00475	-0.049	-0.03025	-0.04225	-0.0255	0.01675	0.980094	0.417087	0.503451	0.428115	0.50998	0.853861	0.0257018	-0.853368	-0.698073	-0.832363	-0.687039	0.189812	0.137651	0.364011	-0.369882	-0.595139	1.15965	0.421557	-0.0663434	-0.592734	-0.116739	-0.12971	-0.974264	0.409985	0.985794
E9QB02_Mars_35	0.999424	0.735753	0.982766	0.997776	0.999125	0.976593	4.27273	8.94719	4.21137	1.06234	0.0338447	0.977153	-0.687278	-0.882501	-0.695986	-0.195223	-0.00870811	0.186515	-0.0515	-0.073	-0.05975	-0.0195	-0.00825	0.01125	0.373875	0.127433	0.379196	0.783008	0.992237	0.798518	-0.939095	-1.69105	-0.926728	-0.284328	-0.0100137	0.263329	1.59675	-0.182005	-1.78414	-0.343858	-1.84597	0.325201	1.27158	-0.429221	0.0389129	0.116739	-0.64951	-0.965448	-0.53181
P27612_Plaa_38	0.999424	0.873725	0.994326	0.997776	0.976937	0.891475	3.61227	3.36282	0.2326	0.539651	4.99459	5.02607	-0.460137	-0.393589	0.0358915	0.0665474	0.496028	0.429481	-0.03675	-0.0315	0.00325	0.00725	0.04	0.03275	0.435284	0.461018	0.947851	0.883151	0.316622	0.314335	-0.819108	-0.772406	0.0673269	0.151484	1.06257	1.06859	0.178947	-0.203418	0.58746	0.714167	-1.07682	0.0361334	0.0884578	0.245269	-0.311303	0.207536	0.0333082	-0.370309	-1.03768
Q7TQH0-2_Atxn2l_35	0.999424	0.779843	0.982766	0.997776	0.976937	0.889059	2.3536	6.70825	15.4496	3.43976	11.5322	6.07182	-0.203346	-0.506658	-1.01695	-0.303312	-0.813604	-0.510292	-0.015	-0.04275	-0.08475	-0.02575	-0.06975	-0.044	0.581621	0.21339	0.0285131	0.452922	0.0702714	0.247069	-0.572989	-1.34617	-2.62417	-0.786783	-2.06288	-1.24193	-0.137651	-0.256949	-0.924705	-0.714167	0.26033	0.24089	0.59709	0.122635	0.389129	-0.53181	-0.00832705	0.158704	0.687462
Q5DTX6_Jcad_38	0.999424	0.904898	0.996962	0.997776	0.984181	0.942943	0.800906	2.63082	0.0739268	3.83603	0.685582	2.56566	-0.142439	0.333997	-0.01434	0.476435	0.128099	-0.348337	-0.00925	0.02825	0.01125	0.0395	0.0205	-0.019	0.83159	0.545655	0.983122	0.413425	0.853968	0.553903	-0.219362	0.629624	-0.0217745	0.860216	0.189613	-0.615914	-1.03238	0.0107062	1.29459	-0.515787	-0.674491	1.14423	-1.06149	-0.163513	0.155652	0.700433	-0.208176	0.502562	-0.882026
Q8K212_Pacs1_33	0.999424	0.898103	0.990592	0.997776	0.976937	0.915436	5.89047	2.88852	0.815214	2.35945	6.85289	3.90021	-0.474378	-0.247545	0.0851515	0.226833	0.559529	0.332696	-0.046	-0.02475	0.00475	0.02325	0.05075	0.0275	0.257604	0.514219	0.828855	0.580838	0.206401	0.407361	-1.21422	-0.680925	0.222806	0.574145	1.36551	0.871105	0.495544	0.203418	0.184941	-0.22483	-0.615325	0.156578	-0.353831	-0.766467	-0.324274	0.207536	-0.158214	-0.396759	-0.12971
F8WGR0_Add1_33	0.999424	0.819899	0.993556	0.997776	0.978136	0.912824	3.51262	4.81942	0.269651	1.24928	2.98245	4.1587	0.285263	0.420215	-0.035594	0.134952	-0.320857	-0.455809	0.02375	0.03075	-0.003	0.009	-0.02675	-0.03575	0.445388	0.329654	0.939799	0.750019	0.503216	0.383822	0.800539	1.03465	-0.0777442	0.329204	-0.698358	-0.917647	-0.729551	-0.888615	0.478671	0.238056	0.295829	-0.144534	0.0774006	0.153293	-0.194565	0.946881	-0.108252	0.277731	-0.466955
Q9Z1X4-3_Ilf3_33	0.999424	0.691904	0.982766	0.997776	0.978136	0.953317	5.14012	11.784	6.24723	5.01595	1.48743	2.00947	-0.403195	-0.795342	-0.572762	-0.392148	-0.169567	0.222581	-0.0325	-0.0675	-0.04575	-0.033	-0.01325	0.01975	0.306188	0.0663134	0.237289	0.315068	0.709998	0.629583	-1.08933	-2.1088	-1.26962	-1.06807	-0.384294	0.500055	-0.0412954	0.642372	-0.826795	-0.317407	-0.201164	0.180667	0.165858	-0.0102196	0	-0.713404	-0.349736	-0.370309	0.012971
O35382_Exoc4_37	0.999424	0.963974	0.982766	0.997776	0.978136	0.969891	6.43395	1.151	2.48261	5.15383	3.14522	1.27765	0.517733	0.11439	0.235331	-0.403343	-0.282402	0.120941	0.0415	0.0065	0.01725	-0.033	-0.02425	0.00875	0.227303	0.767185	0.564597	0.305223	0.484705	0.745135	1.30226	0.305803	0.598876	-1.09148	-0.729833	0.33571	-0.247772	-0.0214124	0	0.264506	0.26033	0.590179	-0.154801	0.429221	0.0389129	-0.25942	-0.0166541	-0.251281	-0.570723
P84309_Adcy5_36	0.999424	0.976844	0.982766	0.986722	0.976937	0.93564	11.4778	0.759092	2.59118	12.1452	4.34705	2.97902	-1.84755	0.0770618	-0.625166	1.92461	1.22239	-0.702228	-0.15725	0.0145	-0.046	0.17375	0.11125	-0.0625	0.0711572	0.839635	0.550658	0.0610211	0.367532	0.503614	-2.06582	0.208715	-0.620989	2.16195	0.950953	-0.698165	-0.220242	-2.25901	3.13312	-0.42321	-0.567992	-0.301112	-4.02483	0.23505	0.479926	0.93391	0.990919	0.634815	0.415071
Q9WVK4_Ehd1_33	0.999424	0.699979	0.982766	0.997776	0.978136	0.936134	1.47394	11.5537	6.65917	6.945	3.3287	2.96389	0.166054	0.819581	0.522376	0.653527	0.356323	-0.297204	0.00575	0.06225	0.04325	0.0585	0.0375	-0.021	0.712207	0.0699253	0.215815	0.202069	0.464655	0.505372	0.381596	2.07532	1.33534	1.38322	0.764805	-0.695048	-0.275302	0.588841	0.261093	-0.0925772	0.0236663	0.493824	-0.530747	-0.92998	1.1155	0.12971	0.108252	0.317407	-0.207536
Q8CC35-3_Synpo_35	0.999424	0.938421	0.982766	0.997776	0.976937	0.891475	1.75334	1.82085	3.37001	0.118702	5.12988	5.12257	0.212771	0.229998	-0.540824	0.0172273	-0.753595	-0.770822	0.0165	0.01425	-0.03525	-0.00025	-0.05175	-0.0515	0.66783	0.657529	0.460256	0.973038	0.306911	0.307428	0.444573	0.45948	-0.772758	0.0348128	-1.08548	-1.08516	-1.66558	-0.22483	1.24019	-1.42833	0.319496	0.91538	0.099515	-0.398563	-0.389129	0.583694	-0.208176	1.01835	-0.53181
A2AIX1_Sec16a_36	0.999424	0.962095	0.982766	0.997776	0.995691	0.918829	6.43528	1.25219	5.71096	4.1965	0.319655	3.66418	-0.50734	-0.122097	-0.467366	0.385243	0.039974	-0.345269	-0.041	-0.00475	-0.0375	0.03825	0.0035	-0.03475	0.227233	0.749517	0.268475	0.380496	0.92904	0.430112	-1.30248	-0.329932	-1.18248	0.925293	0.0916687	-0.827889	-0.123886	0.342598	-0.696249	-0.277731	-0.757323	-0.433601	0.132687	0.143074	0.324274	-0.0648549	0.59122	-0.22483	0.155652
O08759_Ube3a_35	0.999424	0.779063	0.985464	0.997776	0.976937	0.898027	8.49273	6.83346	1.54798	0.313418	5.97646	4.68493	-0.705732	-0.666177	-0.188094	0.0395554	0.517638	0.478083	-0.05775	-0.0485	-0.01525	0.01125	0.0425	0.03125	0.14149	0.207326	0.700167	0.930375	0.252554	0.340022	-1.62232	-1.36602	-0.398141	0.0900132	1.22555	1.01011	0.646961	-0.0214124	-0.446034	0.436435	0.0236663	-0.481779	-0.608147	-0.388343	-0.025942	-0.233478	0.166541	-1.2035	-0.155652
Q9D2V7_Coro7_34	0.999424	0.937662	0.990592	0.997776	0.978136	0.965685	2.5887	1.91826	0.748385	0.451674	2.59457	1.57758	0.384682	0.321795	0.125969	-0.0628873	-0.258713	-0.195825	0.03725	0.02625	0.01425	-0.009	-0.023	-0.014	0.550973	0.642945	0.841708	0.901224	0.550229	0.695412	0.621091	0.480792	0.2058	-0.127898	-0.6215	-0.404938	0.206477	-0.0214124	0.19582	-0.515787	-0.212997	-0.0120445	0.685548	0.439441	0.674491	0.856084	-0.14156	-0.740617	1.03768
Q8BIZ1_Anks1b_34	0.999424	0.951578	0.982766	0.997776	0.976937	0.873908	0.310181	1.49415	6.541	1.03028	6.56683	8.56774	-0.0324814	-0.139341	0.467738	-0.10686	0.50022	0.60708	-0.00675	-0.013	0.0375	-0.00425	0.04425	0.0485	0.931069	0.7089	0.221769	0.788808	0.220453	0.139068	-0.0891202	-0.386245	1.31658	-0.276504	1.32032	1.63023	0.261537	0.364011	0.533065	0.277731	0.177498	-0.0963558	-0.563919	-0.0817565	-0.583694	0.012971	0.0416352	-0.462886	-0.350216
Q9ES28_Arhgef7_35	0.999424	0.891298	0.991535	0.997776	0.981636	0.960092	0.53207	3.03916	0.589374	3.58386	1.04514	1.74014	0.0561133	-0.294769	-0.0748919	-0.350882	-0.131005	0.219877	0.001	-0.0375	-0.01	-0.0365	-0.011	0.0255	0.884694	0.496689	0.873097	0.438142	0.786115	0.669864	0.149478	-0.710372	-0.164523	-0.81373	-0.279886	0.441329	0.646961	0.428248	-0.620096	-0.595139	-0.153831	0.421557	0.32066	-0.204391	0.324274	-0.0389129	-0.974264	-0.330633	0.12971
E9PWD2_Thsd7a_39	0.999424	0.809202	0.985248	0.997776	0.979177	0.929383	3.29263	5.24307	1.80911	1.92031	1.25082	3.29883	-0.702927	-1.19763	-0.420712	-0.494705	0.282215	0.77692	-0.059	-0.121	-0.038	-0.06	0.021	0.081	0.46853	0.299015	0.659309	0.642643	0.749753	0.467861	-0.759275	-1.10713	-0.456494	-0.481325	0.3293	0.759696	0.165181	-0.31048	-1.28371	1.90444	1.23065	-0.794936	0.59709	-1.68623	-1.46572	-0.337245	-2.61469	1.78542	-1.10253
Q9D0I9_Rars_35	0.999424	0.775598	0.982766	0.997776	0.978136	0.95021	1.38449	7.25127	2.99295	4.92848	1.42483	2.35781	-0.178576	-0.662268	-0.37502	-0.483692	-0.196444	0.287247	-0.01475	-0.05775	-0.0315	-0.041	-0.01675	0.02425	0.727028	0.18831	0.502001	0.321479	0.720305	0.581058	-0.360942	-1.4317	-0.700511	-1.05314	-0.369911	0.573401	0.165181	0.299774	-1.25107	0.277731	-0.0236663	0.674491	0.331717	-0.705149	0.207536	-0.817171	-0.624528	-0.42321	-0.583694
A0A0A6YY09_Pcdh9_35	0.999424	0.91746	0.990592	0.997776	0.996236	0.982353	1.48273	2.36865	1.2208	0.492443	0.169288	0.68759	-0.166064	-0.220114	-0.143832	-0.0540506	0.0222317	0.0762823	-0.016	-0.021	-0.01325	-0.003	0.00275	0.00575	0.710766	0.579608	0.754953	0.892803	0.96177	0.853574	-0.383614	-0.576131	-0.322191	-0.138876	0.0493324	0.190191	-0.0825907	0.578135	-0.620096	0.105802	0.22483	-0.481779	0.486518	-0.337245	-0.0778259	-0.116739	-0.0499623	-0.0793519	-0.492897
P06801_Me1_31	0.999424	0.833987	0.985108	0.998215	0.978136	0.953317	4.03968	4.28073	2.01272	0.0940566	1.90235	1.98652	0.480269	0.467185	0.251911	-0.0130842	-0.228358	-0.215274	0.04475	0.038	0.02275	-0.00475	-0.022	-0.01725	0.394486	0.373187	0.629112	0.978576	0.645305	0.632919	0.897287	0.940476	0.500631	-0.0276605	-0.476747	-0.495122	0.0550605	-0.267655	-0.348124	0.634815	0.52066	-0.192712	1.01726	-0.357684	0.415071	0.778259	-0.258138	0	-0.583694
Q6P1Y9_Exoc1_33	0.999424	0.864788	0.990592	0.997776	0.981852	0.891475	0.173278	3.57274	0.651541	3.8644	0.938414	4.98901	-0.0221346	-0.34442	0.0844834	-0.322285	0.106618	0.428903	-0.00625	-0.03625	0.00275	-0.028	0.009	0.037	0.960887	0.439264	0.860688	0.410733	0.805673	0.317029	-0.0505185	-0.811807	0.180798	-0.865394	0.253642	1.06229	0.330363	0.513898	-0.533065	0.211605	-0.165664	0.469735	-0.0442289	-0.163513	-0.12971	-0.0907968	-0.482969	-0.489336	-0.752317
Q9Z1L5_Cacna2d3_34	0.999424	0.985153	0.982766	0.997776	0.978136	0.940686	4.92771	0.48267	3.90345	4.0833	1.87252	2.78763	-0.860662	-0.0916581	-0.49979	0.769004	0.360872	-0.408131	-0.0785	-0.019	-0.0435	0.0615	0.035	-0.0265	0.321535	0.894814	0.407057	0.390544	0.649753	0.526304	-1.05358	-0.136276	-0.871413	0.905194	0.470257	-0.660407	-0.330363	-0.76014	0.467792	0.529012	0.792822	0.529957	-2.54316	-0.316806	1.80297	-0.168623	-0.624528	0.529012	1.75108
O54865_Gucy1b3_33	0.999424	0.831842	0.996962	0.997776	0.976937	0.922196	6.77297	4.38505	0.107121	1.17009	5.48916	3.60326	-0.628825	-0.473395	-0.0166377	0.15543	0.612187	0.456757	-0.058	-0.0485	-0.00575	0.0115	0.05225	0.04075	0.210234	0.36433	0.975636	0.763821	0.282542	0.436188	-1.35631	-0.958943	-0.031434	0.310345	1.14559	0.816616	1.41781	-0.267655	0.315488	-0.290957	0.343162	-0.0963558	-0.785063	-0.735808	0.466955	0.4021	-0.741107	-0.780293	1.03768
Q99MK8_Grk2_32	0.999424	0.983151	0.990592	0.997776	0.978136	0.965685	1.97409	0.579501	1.03492	1.24774	2.76404	1.57617	-0.21976	-0.0768037	0.175552	0.142957	0.395312	0.252356	-0.0215	-0.0135	0.01225	0.01	0.03375	0.02375	0.634733	0.875084	0.787968	0.750285	0.529171	0.695638	-0.492814	-0.162059	0.277426	0.328839	0.655418	0.404633	0.646961	1.46675	-1.20756	0.476111	-0.0236663	0.277023	0.099515	-0.551856	0.856084	0.0389129	-0.416352	-0.105802	0.726375
Q6I6G8_Hecw2_37	0.999424	0.974244	0.990592	0.997776	0.980018	0.999059	2.42448	0.839363	1.0071	1.24126	1.20698	0.0893588	-0.252529	-0.100107	-0.111831	0.152422	0.140699	-0.0117239	-0.022	-0.0095	-0.00825	0.0145	0.01375	-0.00075	0.572206	0.824259	0.793031	0.751405	0.757359	0.979635	-0.58761	-0.229105	-0.270612	0.327305	0.318868	-0.0262789	-0.344128	0.53531	-0.184941	-0.0264506	-0.496993	-0.517913	0.574976	-0.143074	0.0389129	0.648549	0.0666164	-0.727392	-0.389129
P26040_Ezr_38	0.999424	0.980832	0.990592	0.997776	0.978136	0.983501	6.05572	0.612844	1.27739	4.93781	3.72543	0.630149	0.640038	0.0704126	0.156022	-0.569625	-0.484016	0.085609	0.0525	0.00425	0.01675	-0.04625	-0.03575	0.0105	0.247987	0.868392	0.74518	0.320788	0.424089	0.864938	1.24119	0.170834	0.335576	-1.05473	-0.838746	0.175253	-0.206477	0.267655	0.750643	-0.819969	1.76314	0.277023	-0.132687	0.0204391	0.285361	0.207536	-0.0499623	-0.793519	0.233478
Q61838_Pzp_38	0.999424	0.938384	0.982766	0.94344	0.976937	0.895003	22.8361	1.8264	7.26191	21.8121	18.1028	4.89684	5.43585	0.531698	1.54134	-4.90416	-3.89451	1.00964	0.46925	0.06075	0.13875	-0.4065	-0.3305	0.076	0.00520467	0.656689	0.187849	0.00658861	0.0154782	0.32383	3.74736	0.460774	1.43024	-3.59083	-3.00869	1.04691	-2.46396	-0.728022	0.870311	-0.357083	6.89874	1.01174	3.39457	1.59425	-2.62014	-0.959852	0.274793	-3.41213	-0.856084
Q3TYD6_Lmtk2_36	0.999424	0.979988	0.985105	0.997776	0.978136	0.9657	0.110266	0.668447	2.02404	1.0136	2.75327	1.57142	0.0178014	-0.100854	-0.283449	-0.118656	-0.301251	-0.182595	0.0085	-0.01125	-0.01525	-0.01775	-0.02375	-0.006	0.97493	0.857344	0.627474	0.791846	0.530484	0.696399	0.0323713	-0.185351	-0.503059	-0.272416	-0.653278	-0.403544	-0.605665	0.588841	-0.304609	-0.476111	-0.26033	-0.337245	0.586033	0.419002	-0.0907968	0.168623	-0.607874	0.462886	-0.856084
D3YZ21_D430041D05Rik_34	0.999424	0.843086	0.983286	0.997776	0.998166	0.977911	2.88409	4.09283	2.12136	0.87445	0.119627	0.842702	0.319138	0.429037	0.299465	0.109899	-0.0196734	-0.129572	0.0255	0.03125	0.0315	0.00775	0.006	-0.00175	0.514743	0.389688	0.613569	0.817627	0.972831	0.823625	0.680019	0.906911	0.523796	0.237905	-0.0350517	-0.229793	-1.39028	0.246243	0.761522	0	0.650824	-0.313156	-0.508632	-0.132854	-0.544781	0.415071	-0.316428	0.581914	0.285361
Q6NZL0_Soga3_37	0.999424	0.817646	0.982766	0.997776	0.978136	0.942943	6.26338	4.89178	2.23984	0.879011	3.91173	2.5665	0.671081	0.54927	0.264854	-0.12181	-0.406227	-0.284416	0.06325	0.05475	0.026	-0.0065	-0.03725	-0.03075	0.236408	0.324206	0.597057	0.816768	0.406282	0.553797	1.27483	1.04708	0.54873	-0.239048	-0.872738	-0.616083	0.220242	0.107062	-0.0761522	-0.595139	-0.402328	-0.024089	0.818235	0.889101	0.116739	-0.674491	0.782742	0.568688	-0.856084
Q61330_Cntn2_33	0.999424	0.805621	0.996962	0.997776	0.978136	0.891475	3.24142	5.37339	0.10595	2.34205	3.20473	5.42072	0.499268	0.797832	0.0246954	0.298565	-0.474572	-0.773137	0.05225	0.077	0.0155	0.02675	-0.03675	-0.0635	0.474087	0.290176	0.975899	0.583169	0.478109	0.28703	0.749292	1.12904	0.0310956	0.570543	-0.741233	-1.13516	-0.729551	-0.738728	1.51216	-0.978673	-0.544326	0.433601	0.420175	0.654052	-0.596665	1.16739	0.674491	0.912546	-1.06362
Q6PGN3-3_Dclk2_32	0.999424	0.793716	0.982766	0.999475	0.995691	0.996495	6.07322	6.18757	7.65339	0.0438857	0.272159	0.22327	-0.513589	-0.51948	-0.545799	-0.00589125	-0.0322103	-0.026319	-0.04325	-0.05175	-0.04475	-0.0065	-0.0015	0.005	0.246989	0.240571	0.171657	0.989946	0.939256	0.949889	-1.24403	-1.26269	-1.49029	-0.0129792	-0.0784384	-0.0647036	-0.165181	-0.0428248	-0.206699	-0.185154	-0.804656	0.397468	-0.0331717	-0.0306587	-0.25942	0.4021	-0.782742	0.145478	0.0389129
P22892_Ap1g1_35	0.999424	0.986392	0.982766	0.997776	0.976937	0.957426	3.23162	0.426801	2.61939	3.54038	6.19	1.86542	-0.310881	0.0458912	0.229267	0.356772	0.540149	0.183376	-0.03225	0.005	0.01725	0.03925	0.0495	0.01025	0.475158	0.9064	0.547093	0.44255	0.240436	0.650815	-0.747414	0.121171	0.626593	0.80563	1.26008	0.46888	0.137651	0.31048	-0.141425	0.264506	-0.212997	0.289067	-0.939864	-0.725589	0.285361	-0.4021	0.324755	-0.370309	0.012971
P42932_Cct8_35	0.999475	0.938421	0.982766	0.997776	0.978136	0.911462	0.0334468	1.82023	2.2356	1.88948	2.25431	4.17688	0.00383917	-0.219792	0.21921	-0.223631	0.215371	0.439002	-0.003	-0.02275	0.01725	-0.01775	0.02025	0.038	0.992328	0.657622	0.59764	0.64722	0.595071	0.382219	0.00990435	-0.459345	0.547843	-0.47443	0.55168	0.92089	-0.123886	0.610254	0.217578	0.251281	-0.307662	0.228845	0.254316	-0.0817565	0.817171	-0.596665	-0.174868	-0.84642	-0.207536
O35286_Dhx15_33	0.999424	0.862128	0.985248	0.997776	0.978136	0.891475	1.97304	3.59954	1.71983	1.36952	3.7598	5.29033	-0.196592	-0.356569	0.202525	-0.159977	0.399117	0.559093	-0.0175	-0.03525	0.0165	-0.01575	0.034	0.04975	0.634886	0.436562	0.673003	0.729537	0.420746	0.295779	-0.492588	-0.816792	0.436723	-0.357433	0.84505	1.11319	-0.0137651	0.556723	-0.250214	1.21673	0.473327	0.0602224	-0.232202	-0.388343	0.622607	-0.622607	-0.607874	-0.119028	0.596665
D3YVF0_Akap5_29	0.999424	0.973177	0.982766	0.997776	0.981852	0.912824	3.92011	0.98836	5.86115	2.53133	0.9402	4.11962	-0.522292	-0.124401	-0.710113	0.397891	-0.187821	-0.585712	-0.03725	-0.00175	-0.05725	0.0375	-0.02	-0.0575	0.405499	0.79646	0.259349	0.5583	0.805341	0.387292	-0.875645	-0.266244	-1.20713	0.609395	-0.254085	-0.910709	0.426719	-1.58452	0.772401	-0.793519	-1.36081	0.325201	-0.608147	1.21613	0.194565	-0.674491	0.757761	0.886096	0.142681
Q61553_Fscn1_29	0.999424	0.811776	0.982766	0.997776	0.980381	0.994395	2.92902	5.12814	4.17806	1.56241	1.10476	0.285532	0.346876	0.582425	0.529341	0.235549	0.182465	-0.0530842	0.023	0.0315	0.04775	0.0105	0.02475	0.01425	0.509446	0.307034	0.382115	0.697845	0.775397	0.936369	0.688843	1.08738	0.92079	0.401749	0.294357	-0.0822043	-0.426719	1.70229	0.456913	-0.317407	0.627158	0.951514	-0.59709	-0.296367	0.907968	0.830142	-0.890994	0.780293	0.53181
Q9QZC2_Plxnc1_35	0.999424	0.889998	0.996962	0.997776	0.978136	0.949204	4.36086	3.06649	0.0877857	0.35719	3.2133	2.40865	-0.453588	-0.39847	-0.0156455	0.0551187	0.437943	0.382824	-0.043	-0.034	-0.012	0.011	0.031	0.02	0.366365	0.493572	0.97999	0.921045	0.477167	0.574295	-0.954607	-0.71568	-0.0258163	0.102119	0.742869	0.583925	1.39028	-0.331892	-0.826795	0.819969	0.52066	-0.301112	-0.674491	-0.245269	0.622607	-1.36195	0.233157	0.0264506	-0.0389129
Q62318_Trim28_29	0.999424	0.710649	0.990592	0.997776	0.996236	0.873908	1.00908	10.2077	0.718967	7.11333	0.189841	7.1407	-0.132886	-0.843864	-0.101956	-0.710978	0.0309297	0.741907	-0.00725	-0.0725	-0.00425	-0.06325	0.003	0.06625	0.792669	0.0953308	0.847429	0.194387	0.957229	0.193166	-0.271329	-1.87839	-0.198247	-1.40967	0.0551981	1.41177	0.385423	1.04921	-0.805037	-0.0661265	0.958487	-0.638357	0.364888	-0.245269	0.012971	-1.23224	-0.841032	-0.343858	0.752317
Q8BIJ6_Iars2_32	0.999424	0.749538	0.982766	0.997776	0.980018	0.94423	2.62528	8.37931	4.93981	3.69724	1.19669	2.49658	0.351478	0.802914	0.519907	0.451436	0.16843	-0.283006	0.02275	0.05675	0.03825	0.036	0.0155	-0.0205	0.546351	0.145234	0.320641	0.426851	0.759155	0.562785	0.628477	1.60531	1.05347	0.834734	0.316418	-0.601882	0.0963558	-0.438954	0.282851	0.780293	0.627158	0.782891	-0.862464	-0.500758	0.505868	0.441013	-0.258138	1.16383	0.687462
Q9WUA2_Farsb_34	0.999424	0.988391	0.982766	0.997776	0.976937	0.88621	2.45127	0.375579	8.77447	1.45177	5.61513	6.51151	0.282885	0.0639468	0.882485	-0.218938	0.5996	0.818538	0.02525	-0.00225	0.0715	-0.0255	0.04625	0.07175	0.568686	0.917154	0.132603	0.715852	0.274465	0.22328	0.59311	0.107191	1.66012	-0.376469	1.16642	1.31268	1.51416	0.182005	-0.0979099	1.00512	0.70999	-0.0722669	0.0884578	-0.521197	0.946881	-1.01174	-1.0159	0.409985	-0.479926
Q61292_Lamb2_36	0.999424	0.865012	0.990592	0.997776	0.976937	0.924763	11.3671	3.56836	0.942289	4.52188	8.93393	3.47076	1.40258	0.551578	-0.201721	-0.851005	-1.6043	-0.753299	0.116	0.022	-0.021	-0.092	-0.137	-0.045	0.0729943	0.439708	0.804954	0.35303	0.127822	0.449701	2.04806	0.811081	-0.25464	-0.983041	-1.6847	-0.792127	-0.330363	-2.77291	1.20756	-0.978673	2.88729	0.24089	0.0774006	0.337245	-0.025942	1.1155	-1.82362	0.87287	0.12971
E9QQ25_Speg_41	0.999424	0.929244	0.994326	0.997776	0.976937	0.95021	4.27692	2.10369	0.223283	1.36892	4.49334	2.33134	0.416139	0.236013	-0.0257859	-0.180126	-0.441925	-0.261798	0.03525	0.01975	-0.0065	-0.0135	-0.04175	-0.02825	0.373515	0.616071	0.949887	0.729639	0.355358	0.584609	0.939736	0.520591	-0.0646946	-0.357291	-0.976211	-0.567924	-0.110121	-0.663785	-0.304609	0.119028	-0.638991	0.192712	0.641319	0.613173	-0.596665	-0.453984	0.358063	0.780293	-0.726375
Q8C167-2_Prepl_32	0.999424	0.699997	0.982766	0.997776	0.995691	0.96689	6.44335	11.3153	7.6303	1.64935	0.242739	1.45912	-0.58991	-0.779297	-0.623493	-0.189388	-0.0335833	0.155804	-0.04725	-0.062	-0.0485	-0.01275	-0.00125	0.0115	0.226811	0.0738704	0.172572	0.684014	0.945641	0.714642	-1.30377	-2.04062	-1.48674	-0.421361	-0.0701784	0.377932	-0.5919	-0.256949	0.48955	-0.105802	-1.02949	0.156578	0.276431	0.265708	-0.609636	-0.168623	0.0999246	-0.409985	0.518839
Q9CZW5_Tomm70_35	0.999424	0.749538	0.982766	0.997776	0.976937	0.873908	2.00811	8.31621	2.51129	4.05936	4.26822	8.8563	0.258577	0.705242	-0.414294	0.446666	-0.672871	-1.11954	0.02275	0.058	-0.03325	0.03725	-0.056	-0.09325	0.629781	0.14736	0.560881	0.392703	0.374264	0.130128	0.500138	1.59573	-0.604731	0.900715	-0.93661	-1.67394	-0.770847	-2.20548	0.848553	0.0661265	0.402328	1.01174	-0.774006	-0.0102196	0.557752	0.53181	0.149887	1.17705	0.142681
Q9D0F9_Pgm1_35	0.999424	0.904898	0.982766	0.997776	0.978136	0.950658	9.14569	2.61929	5.09462	5.61903	1.84169	2.29142	1.0056	0.353732	0.705774	-0.651868	-0.299826	0.352042	0.08175	0.029	0.0585	-0.05075	-0.02325	0.0275	0.121739	0.547105	0.309412	0.274219	0.654381	0.590008	1.72057	0.627311	1.0798	-1.16933	-0.463525	0.559655	0.0825907	0.117768	1.43601	-1.12415	1.08865	-0.325201	-0.165858	1.11393	0.324274	-0.920939	0.441333	-0.740617	0.428042
Q9CWF2_Tubb2b_28	0.999424	0.993456	0.982766	0.997776	0.976937	0.913395	2.28857	0.23199	5.60968	2.05052	8.15968	3.96673	-0.215676	0.0300515	0.45507	0.245728	0.670746	0.425018	-0.02125	-0.00975	0.03575	0.0135	0.057	0.0435	0.590395	0.947984	0.27481	0.62366	0.152768	0.401169	-0.559482	0.0672105	1.16581	0.509185	1.567	0.883158	0.481779	0.385423	0.0326366	1.00512	-0.248497	0.192712	0.0442289	-0.766467	0.557752	0.25942	-0.982591	0.370309	0.012971
Q9JJ28_Flii_37	0.999424	0.793716	0.982766	0.996457	0.984237	0.873908	2.11668	5.99988	2.54223	8.39159	0.630803	7.4578	0.435303	1.01296	0.50113	0.57766	0.0658275	-0.511833	0.04975	0.09875	0.0565	0.051	0.00675	-0.04425	0.614231	0.251195	0.5569	0.144824	0.864808	0.179564	0.523455	1.23261	0.611067	1.60659	0.17537	-1.46103	0.0688256	0.31048	0	0.0661265	0.331329	-0.156578	0.232202	-0.22483	0.583694	0.713404	0.50795	0.687716	-0.220507
P63260_Actg1_27	0.999424	0.95474	0.982766	0.997776	0.978136	0.970359	0.722461	1.40079	3.37281	0.52692	1.944	1.22509	0.0844029	0.158727	0.315062	0.074324	0.230659	0.156336	0.0045	0.00175	0.02225	-0.00075	0.01775	0.0185	0.846747	0.724305	0.459959	0.885744	0.639146	0.754208	0.19931	0.364738	0.773267	0.148095	0.485771	0.323278	0.357893	-0.256949	0.0979099	0.899321	-0.473327	0.782891	0.254316	-0.388343	0.337245	0.12971	-0.774415	0.780293	-0.103768
E9Q9C1_Ablim1_37	0.999424	0.998322	0.985627	0.997776	0.978136	0.967995	5.60573	0.0555976	1.44344	4.90644	3.08222	1.35798	0.48322	-0.00770878	0.166366	-0.490929	-0.316854	0.174075	0.04325	-0.0015	0.0155	-0.04275	-0.02775	0.015	0.27506	0.98728	0.717226	0.323114	0.491788	0.73148	1.16732	-0.0164229	0.374243	-1.04936	-0.717702	0.354531	0.56437	0.331892	-0.228457	-0.555463	0.804656	-0.0843113	0.475461	0.183952	0.155652	-1.05065	-0.191522	0.502562	-0.246449
Q9CWJ9_Atic_31	0.999424	0.82892	0.985248	0.991586	0.995691	0.873908	2.2731	4.43971	1.81383	8.56903	0.328858	7.73975	0.358461	-0.638888	0.301049	-0.997349	-0.0574124	0.939936	0.0295	-0.07125	0.02675	-0.09875	-0.00275	0.096	0.592503	0.359773	0.658593	0.139026	0.927074	0.168277	0.556254	-0.968697	0.457487	-1.63345	-0.0942174	1.5046	0.56437	1.31686	-0.456913	-0.502562	1.14782	-0.385423	0.818235	-0.429221	0.116739	-0.544781	-1.97351	-0.436435	0.93391
P10126_Eef1a1_30	0.999424	0.984233	0.985248	0.997776	0.981636	0.950658	3.91788	0.506157	1.69952	4.72895	1.04582	2.24758	-0.335072	0.0521204	-0.201738	0.387192	0.133334	-0.253858	-0.03225	0.004	-0.0175	0.03825	0.01475	-0.0235	0.405706	0.889988	0.676158	0.336593	0.785993	0.595994	-0.87524	0.142566	-0.432206	1.01881	0.28005	-0.550487	-0.949793	-0.139181	0.108789	0.727392	-0.22483	0.264979	-0.51969	-0.306587	0.181594	-0.155652	0.36639	0.370309	0.25942
B1AX58_Pls3_35	0.999424	0.753363	0.982766	0.997776	0.980018	0.953317	1.67843	8.17085	3.74972	3.45627	1.1467	1.99348	0.23724	0.714138	0.433906	0.476898	0.196666	-0.280232	0.01	0.056	0.03775	0.048	0.02775	-0.02025	0.679449	0.152375	0.421723	0.451204	0.767945	0.631905	0.427907	1.57359	0.843353	0.789886	0.304459	-0.49662	-0.839672	0.685197	1.09877	0.0132253	0.307662	1.1924	-0.143744	-1.18547	1.38789	-0.194565	0.541258	0.343858	0.142681
A2AI21_Grin1_37	0.999424	0.963662	0.982959	0.997776	0.976937	0.929383	4.49801	1.19755	2.14625	1.85617	7.3672	3.27533	0.43828	0.182253	-0.278009	-0.256027	-0.716289	-0.460262	0.038	0.00875	-0.024	-0.02725	-0.062	-0.03475	0.354976	0.759005	0.610063	0.652204	0.18335	0.4704	0.978744	0.316962	-0.529055	-0.46716	-1.44571	-0.755063	0.399188	0.139181	-1.21843	-0.674491	0.354995	0.590179	0.71872	-0.153293	-0.765288	1.31007	-0.50795	0.449661	0.4021
Q9EPK7_Xpo7_36	0.999475	0.833987	0.985627	0.997776	0.978287	0.891475	0.0446682	4.29465	1.44831	3.69374	1.36774	5.7575	-0.00659114	-0.43851	0.193333	-0.431919	0.199924	0.631843	0.001	-0.036	0.01525	-0.035	0.01425	0.04925	0.989767	0.371993	0.716422	0.427195	0.729838	0.265613	-0.0132104	-0.942946	0.375364	-0.834088	0.356684	1.19068	1.08744	-0.76014	0.380761	0.383534	0.390495	0.843113	-0.829292	-0.112415	-0.168623	0.298332	-0.441333	-1.12415	0.363187
A0A1B0GSX7_Nup98_33	0.999424	0.683968	0.982766	0.997776	0.983958	0.929729	4.12003	12.0843	4.80795	4.96325	0.721937	3.22385	-0.362432	-0.775462	-0.454597	-0.413029	-0.0921648	0.320865	-0.02825	-0.06075	-0.036	-0.0305	-0.00775	0.02275	0.387255	0.0618823	0.330526	0.318915	0.84685	0.476009	-0.911736	-2.15239	-1.03091	-1.05908	-0.19899	0.745229	0.0963558	0.396129	-0.870311	0.343858	0.627158	0.192712	-0.19903	-0.286148	-0.518839	-0.441013	-0.0666164	-0.290957	0.765288
Q62351_Tfrc_38	0.999424	0.778195	0.982766	0.997776	0.984181	0.873908	0.288493	7.02001	2.50987	2.38996	0.691808	8.75498	-0.11376	0.684533	-0.384424	0.798293	-0.270663	-1.06896	-0.022	0.052	-0.0335	0.076	-0.0115	-0.0875	0.93573	0.198609	0.561065	0.576772	0.852745	0.133199	-0.0830933	1.39545	-0.604441	0.580698	-0.191268	-1.65856	-1.26639	0.192712	-1.65359	0.727392	4.20078	-0.891291	-1.2937	-2.93301	0.0518839	1.33601	0.0416352	0.84642	0.609636
P17182_Eno1_30	0.999424	0.705461	0.982766	0.997776	0.981636	0.912824	2.82534	11.0015	5.95814	4.04283	0.974833	4.06949	0.687828	1.5579	0.93814	0.870072	0.250311	-0.61976	0.045	0.12525	0.07975	0.08225	0.03475	-0.0475	0.521754	0.0794051	0.253621	0.3942	0.798945	0.391788	0.668609	1.99606	1.22294	0.898136	0.262711	-0.901819	-0.509309	1.23121	1.19668	-0.462886	2.82813	-0.409512	-0.431232	-1.53293	2.15318	1.27116	0.841032	-0.330633	1.19333
Q0VGU4_Vgf_31	0.999424	0.976367	0.982766	0.997776	0.994177	0.891475	3.53354	0.784897	5.34121	3.93612	0.378108	5.3205	0.556462	-0.161007	0.62601	-0.71747	0.069548	0.787018	0.0455	-0.015	0.04025	-0.0585	-0.00525	0.05325	0.443247	0.834661	0.292334	0.404006	0.91662	0.293731	0.804496	-0.21533	1.12123	-0.878528	0.107778	1.11847	0.743316	0.0642372	-0.282851	1.0448	0.212997	-1.16831	0.652376	1.59425	0.894997	-2.1013	0.408025	-0.780293	-0.0778259
K3W4T3_Atp6v0a1_31	0.999424	0.710649	0.985248	0.997776	0.984181	0.889059	0.71779	10.5699	1.65996	7.0422	0.68067	5.94684	0.0866236	0.766832	0.18308	0.680209	0.0964562	-0.583753	0.0045	0.06	0.015	0.0575	0.0105	-0.047	0.847659	0.0877022	0.682344	0.197597	0.854935	0.254282	0.198107	1.93164	0.423378	1.39851	0.188341	-1.22163	-0.605665	-0.171299	0.707127	0.515787	-0.816489	0.734713	0.254316	-0.112415	0.155652	1.23224	0.374717	1.01835	-0.142681
P09103_P4hb_34	0.999424	0.826753	0.982766	0.997776	0.977711	0.949226	3.61507	4.55635	8.66497	0.980627	4.13517	2.39466	-0.308931	-0.419099	-0.677248	-0.110168	-0.368316	-0.258148	-0.02325	-0.0395	-0.05125	-0.01425	-0.028	-0.01375	0.435004	0.350239	0.135989	0.79788	0.385908	0.576148	-0.819628	-0.989021	-1.64372	-0.264308	-0.912943	-0.581004	-0.275302	0.289067	-0.511308	-0.64804	0.343162	0.156578	0.0221145	-0.194172	0.544781	0.246449	-0.666164	-0.238056	0.635578
P26443_Glud1_30	0.999424	0.775598	0.982766	0.997776	0.978136	0.924105	0.341015	7.10466	2.48287	7.32567	2.25597	3.57216	-0.0465713	-0.673877	-0.30074	-0.627306	-0.254169	0.373137	-0.0045	-0.06725	-0.026	-0.06075	-0.0215	0.03925	0.924482	0.194776	0.564563	0.185111	0.594844	0.439323	-0.0976653	-1.40875	-0.598928	-1.44285	-0.552026	0.810841	0.509309	0.278361	0.119668	-0.767068	-0.331329	0.626313	0.586033	0.275928	-0.4021	0.220507	-0.932629	-0.238056	0.4021
P97807-2_Fh_28	0.999424	0.990332	0.985248	0.997776	0.978136	0.951845	4.98949	0.327644	1.74142	5.31727	2.6865	2.12812	-0.458147	0.0433178	-0.190921	0.501465	0.267226	-0.234239	-0.038	0.00075	-0.01175	0.04075	0.02625	-0.0145	0.316994	0.927333	0.669666	0.29395	0.538704	0.612616	-1.06372	0.0939696	-0.44151	1.11902	0.639966	-0.52535	0.0825907	-0.449661	0.348124	-0.304182	-0.153831	-0.252934	-0.0552861	-0.92998	-0.220507	0.79123	-0.433006	0.476111	0.311303
A0A0N4SW73_Rab11fip5_34	0.999424	0.816177	0.982766	0.997776	0.976937	0.873908	1.78359	4.96746	2.30659	2.42073	4.59261	8.38239	0.20918	0.48249	-0.261982	0.27331	-0.471161	-0.744472	0.02175	0.0475	-0.01625	0.02775	-0.038	-0.06575	0.663194	0.318606	0.587951	0.572699	0.347327	0.145131	0.451259	1.06004	-0.562643	0.586783	-0.993508	-1.60228	-1.01862	-0.22483	0.228457	-0.595139	-0.177498	-0.56609	0.353831	0.664271	-0.4021	0.518839	0.841032	0.409985	-0.739346
G5E870_Trip12_35	0.999424	0.938384	0.990592	0.997776	0.978136	0.983597	3.94463	1.83874	1.05123	1.85039	2.56667	0.626685	-0.445181	-0.214795	-0.134221	0.230386	0.31096	0.0805739	-0.0345	-0.015	-0.01325	0.0215	0.02125	-0.00025	0.403215	0.654826	0.785013	0.653072	0.553775	0.865628	-0.880098	-0.463406	-0.281403	0.465896	0.615864	0.174347	0.53684	0.0749434	-0.674491	0.357083	-0.248497	-1.12014	-0.132687	0.551856	-0.570723	0.570723	0.249811	-0.277731	-0.622607
A0A0R4J170_Smarca4_37	0.999424	0.793716	0.982766	0.997776	0.976937	0.965685	0.519322	5.94364	3.59373	6.42463	4.15697	1.58042	0.0522686	-0.464182	-0.300968	-0.51645	-0.353237	0.163214	0.00625	-0.0395	-0.02375	-0.04375	-0.03	0.01375	0.887294	0.254469	0.437146	0.227791	0.383975	0.694957	0.146079	-1.22302	-0.814584	-1.30052	-0.916834	0.405581	-0.123886	0.246243	-0.413398	-0.0925772	0.0236663	0.590179	0.0884578	0.327026	0.168623	-0.843113	-0.216503	-0.145478	0.337245
A0A286YD35_Kcnma1_31	0.999424	0.868249	0.990592	0.997776	0.978136	0.95287	3.32452	3.49465	0.84493	0.647143	2.28994	2.05914	0.438577	0.338598	0.10896	-0.0999796	-0.329617	-0.229638	0.034	0.0245	0.00825	-0.0075	-0.02575	-0.01825	0.465102	0.447234	0.823203	0.86156	0.59021	0.622423	0.765106	0.797223	0.230308	-0.179786	-0.559105	-0.510686	-0.220242	-0.910027	0.217578	0.396759	0.508826	1.44534	-0.497575	-0.654052	-0.0389129	0.0648549	-0.258138	0.634815	0.350216
Q8K596_Slc8a2_31	0.999424	0.937662	0.990592	0.997776	0.978136	0.977911	3.76471	1.91146	0.680066	0.458777	1.58154	0.850459	0.336529	0.266359	0.108642	-0.0701696	-0.227887	-0.157717	0.02975	0.03425	0.01275	0.0065	-0.017	-0.0235	0.42027	0.643953	0.855054	0.899751	0.694778	0.822156	0.847258	0.479278	0.188207	-0.129816	-0.405692	-0.231764	-0.509309	-0.942146	1.40338	0.0793519	0.22483	0.602224	0.0442289	0.0715369	-1.15442	0.285361	1.17411	0.357083	-0.441013
Q5SV85-2_Synrg_33	0.999424	0.861325	0.983705	0.997776	0.976937	0.9695	1.67316	3.68664	2.04533	6.08375	4.25704	1.29092	0.161214	-0.335037	-0.197811	-0.496251	-0.359024	0.137227	0.01475	-0.03225	-0.016	-0.045	-0.03075	0.01425	0.680275	0.427894	0.624406	0.246391	0.375228	0.742862	0.426728	-0.832929	-0.507612	-1.24552	-0.934629	0.338835	0.151416	-0.374717	-0.0652733	-0.42321	-0.0354995	0.529957	0.0663434	0.163513	0.233478	-0.739346	-0.582893	-0.171929	-0.4021
Q9D4H8_Cul2_36	0.999424	0.95474	0.99999	0.997776	0.978136	0.969891	3.02179	1.40073	0.0140348	4.13056	2.60675	1.25397	-0.3178	0.168906	-0.00181553	0.486705	0.315984	-0.170721	-0.02725	0.01375	-0.00025	0.043	0.027	-0.016	0.498679	0.724314	0.996774	0.386317	0.548688	0.749209	-0.706958	0.364725	-0.00416196	0.913503	0.623956	-0.330121	-0.206477	-0.364011	0.0108789	0.925772	-0.248497	0.505868	-1.08361	-0.0715369	1.33601	-0.103768	0.0416352	-0.22483	0.181594
Q8BMK4_Ckap4_34	0.999424	0.976844	0.982766	0.997776	0.976937	0.873908	1.94675	0.749967	7.32012	4.5933	16.0542	10.9782	0.331338	-0.131686	-0.903799	-0.463024	-1.23514	-0.772113	0.037	-0.0035	-0.07	-0.0385	-0.107	-0.0685	0.638742	0.841401	0.185348	0.347273	0.0248075	0.0798317	0.486921	-0.206394	-1.43894	-0.995257	-2.70868	-1.98565	-0.426719	-0.717316	-0.968221	-0.687716	1.20698	-0.289067	0.895635	0.327026	0.53181	-0.155652	0.216503	-0.304182	1.75108
Q8CGF6_Wdr47_33	0.999424	0.961654	0.985464	0.997776	0.978136	0.939143	0.268373	1.29487	1.62177	0.961287	1.83517	2.82035	-0.0292973	-0.148917	0.16266	-0.11962	0.191957	0.311577	-0.00325	-0.023	0.01475	-0.01775	0.018	0.03575	0.940075	0.742186	0.688372	0.801441	0.655365	0.522354	-0.077448	-0.340005	0.41481	-0.259532	0.462097	0.666857	-0.151416	0.503192	0.576581	-0.105802	0.070999	-0.433601	-0.0221145	0.439441	0	0.752317	-0.766088	-0.409985	0.220507
Q03137_Epha4_34	0.999424	0.790285	0.982766	0.997776	0.998873	0.950059	2.71041	6.26219	2.46742	2.34508	0.073336	2.37258	0.284111	0.553044	0.273489	0.268933	-0.0106213	-0.279555	0.018	0.036	0.01775	0.02	-0.00025	-0.02025	0.535746	0.236473	0.566575	0.582763	0.983256	0.579085	0.645566	1.27475	0.595774	0.571171	-0.0215993	-0.576452	-0.357893	0.22483	-0.641854	0.727392	-0.402328	0.517913	0.431232	-0.551856	-0.0648549	0.492897	-0.28312	0.925772	-0.479926
Q80UG5-3_44813_33	0.999424	0.742147	0.982766	0.997776	0.976937	0.996495	12.6427	8.58834	9.53659	4.41065	4.58954	0.22193	1.71072	1.16762	1.19577	-0.543107	-0.514954	0.0281525	0.13075	0.07875	0.08975	-0.05	-0.041	0.009	0.0544161	0.13841	0.11126	0.362189	0.347573	0.950183	2.23444	1.63775	1.77343	-0.963258	-0.992974	0.0643243	0.123886	0.513898	0.0543944	-0.0132253	1.64481	1.03583	0.497575	-0.439441	-0.233478	0.428042	-0.474642	0.84642	0.93391
P35564_Canx_38	0.999424	0.902432	0.982766	0.997776	0.983958	0.951596	9.89978	2.69106	5.30731	4.20159	0.749607	2.19763	-0.710169	-0.27334	-0.593393	0.436829	0.116776	-0.320053	-0.05775	-0.01175	-0.045	0.048	0.01275	-0.03525	0.102334	0.538138	0.294625	0.380051	0.841471	0.602888	-1.83268	-0.641725	-1.11555	0.926201	0.206087	-0.540026	-0.234007	-0.963558	1.20756	-0.687716	0	-0.963558	-0.099515	-0.0817565	0.27239	-0.27239	0.999246	-0.396759	0.220507
E9QNF7_Cntnap2_35	0.999424	0.793716	0.982766	0.986722	0.981636	0.860925	5.54868	5.96364	7.27257	12.9551	1.01256	14.935	-0.489768	0.516057	-0.610828	1.00583	-0.12106	-1.12689	-0.03975	0.044	-0.0465	0.08575	-0.00675	-0.0925	0.278697	0.2533	0.187389	0.0506394	0.792035	0.0320993	-1.15785	1.22629	-1.43149	2.27709	-0.271921	-2.55389	-0.936028	-0.578135	0.0217578	-0.0529012	-0.875655	0.192712	0	-0.378124	0.27239	1.06362	0.383044	1.24318	0.544781
A0A0J9YTU3_Specc1_34	0.999424	0.963662	0.990592	0.997776	0.976937	0.942943	3.32451	1.18006	0.877071	2.32484	4.91558	2.57853	0.588519	0.204842	-0.167255	-0.383677	-0.755774	-0.372096	0.04775	0.0155	-0.01775	-0.03025	-0.0655	-0.03525	0.465103	0.762069	0.817133	0.585485	0.322435	0.552265	0.76528	0.312791	-0.238385	-0.566973	-1.04911	-0.618527	-0.509309	-0.93144	0.913826	-1.17705	-1.31348	0.24089	1.08361	1.3081	-1.08956	0.168623	0.599547	0.105802	-1.71217
Q9R1L5_Mast1_33	0.999424	0.993456	0.990592	0.997776	0.976937	0.969891	3.10755	0.236709	0.870203	3.25147	4.36846	1.27411	-0.340295	-0.0290248	0.115139	0.31127	0.455433	0.144164	-0.029	-0.00125	0.00775	0.02975	0.03675	0.007	0.488928	0.946954	0.818427	0.472992	0.365724	0.745743	-0.723579	-0.0685431	0.236659	0.75112	0.954311	0.334876	0.0275302	-0.567429	0.402519	0.780293	-1.05315	0.0120445	-0.19903	0.0613173	-0.324274	0.142681	0.208176	0.0396759	-0.674491
Q569Z5_Ddx46_38	0.999424	0.650249	0.982766	0.986722	0.976937	0.953087	0.968836	13.978	8.37629	12.2892	6.99587	2.03438	-0.100251	-0.945076	-0.718366	-0.844825	-0.618115	0.22671	-0.00075	-0.0785	-0.059	-0.07575	-0.05825	0.0175	0.800049	0.0400128	0.145335	0.0590306	0.199716	0.625982	-0.261418	-2.42618	-1.6003	-2.18087	-1.38794	0.505393	0.605665	-0.471073	-0.772401	-0.290957	0.0946654	0.204756	0.641319	0.602954	-0.311303	-0.0518839	-0.599547	-0.87287	0.12971
Q8BUK6_Hook3_34	0.999424	0.997629	0.985248	0.997776	0.98889	0.949204	2.52953	0.0717619	1.94659	3.08779	0.544876	2.4136	0.375015	-0.0125667	0.291721	-0.387581	-0.0832933	0.304288	0.0415	0.009	0.03175	-0.0305	-0.00975	0.02075	0.558531	0.983612	0.638765	0.491157	0.882089	0.57364	0.60909	-0.0211602	0.486404	-0.719682	-0.152744	0.5849	0.784612	0.481779	0.130547	-0.753843	-0.567992	-0.180667	1.05044	0.674491	-0.518839	0.492897	0.324755	-0.87287	-0.856084
Q3UE92_Xpnpep1_34	0.999424	0.699979	0.990592	0.986722	0.998578	0.873908	0.604203	11.5648	0.707836	10.371	0.0863321	10.427	0.0837689	0.934502	0.0961693	0.850733	0.0124004	-0.838333	-0.00125	0.07025	0.008	0.0735	0.00925	-0.06425	0.870121	0.0697466	0.849604	0.0918129	0.980318	0.0906354	0.168559	2.07694	0.195381	1.90155	0.0253899	-1.90542	-0.715786	0.524604	-0.326366	-0.555463	0.48516	-0.144534	-0.563919	-0.899321	0.505868	0.93391	0.0999246	0.740617	0.596665
Q9EPL8_Ipo7_28	0.999424	0.996455	0.982766	0.997776	0.976937	0.891475	0.587964	0.0900191	4.9437	0.524648	4.69261	5.41846	-0.0971741	-0.0120954	0.482628	0.0850788	0.579802	0.494723	-0.0135	-0.00425	0.03725	0.01125	0.05075	0.0395	0.873381	0.979486	0.320354	0.886207	0.339421	0.28718	-0.164285	-0.0264879	1.05414	0.147489	1.01083	1.13461	0.880968	0.0428248	-0.0652733	0.145478	0.106499	0.686535	-1.65858	-0.449661	0.453984	-0.596665	-0.316428	-0.515787	0.116739
G3X9K4_Ppp6r2_30	0.999424	0.89718	0.993556	0.997776	0.980018	0.929383	0.837626	2.92966	0.333175	1.69688	1.15368	3.2402	0.108003	0.337743	-0.0430193	0.22974	-0.151022	-0.380763	0.00075	0.02325	-0.008	0.0245	-0.00875	-0.03325	0.824589	0.509371	0.926152	0.676568	0.766711	0.47422	0.228658	0.689005	-0.0954215	0.43199	-0.306135	-0.74835	-0.770847	-0.0428248	-0.0326366	0.502562	-0.0118332	0.831069	0.176916	-0.735808	-0.752317	0.687462	0.358063	0.886096	-0.285361
E9QM77_Atxn2_35	0.999424	0.998567	0.993556	0.997776	0.984181	0.988943	0.315831	0.0352556	0.326439	0.313075	0.64753	0.405479	0.0452064	0.00440437	-0.0439095	-0.040802	-0.0891159	-0.0483139	0.00875	0.00575	-0.00025	-0.001	-0.009	-0.008	0.929859	0.991915	0.92759	0.930449	0.861484	0.910861	0.09069	0.0104382	-0.0935576	-0.0899179	-0.179734	-0.115292	0.0963558	0.556723	-0.576581	-0.383534	-0.591659	-0.517913	0.729777	0.429221	-0.012971	-0.12971	0.333082	-0.304182	-0.389129
P80560_Ptprn2_34	0.999424	0.995718	0.982766	0.997776	0.981636	0.930402	2.17285	0.108755	5.82896	1.62896	0.979515	3.16182	0.310375	-0.0211665	0.46331	-0.331542	0.152935	0.484477	0.02625	0.00975	0.0335	-0.0145	0.00725	0.02175	0.606339	0.975269	0.261279	0.687233	0.798084	0.482856	0.535214	-0.0319364	1.20182	-0.416804	0.263801	0.733434	0.357893	-0.203418	0.304609	0.251281	-0.272163	-1.37307	0.895635	0.848223	-0.946881	-1.6992	1.36564	0.0529012	-0.466955
G3X932_Arhgap39_35	0.999424	0.973844	0.985248	0.997776	0.980018	0.977911	0.590644	0.963433	1.789	0.320692	1.13186	0.822011	0.0695399	0.105093	0.191657	0.0355533	0.122117	0.0865641	0.00025	0.00625	0.01175	0.008	0.0115	0.0035	0.872842	0.801045	0.662369	0.928818	0.770574	0.827559	0.164991	0.260093	0.452019	0.0920323	0.300891	0.224571	-0.178947	-0.0749434	0.271972	0.529012	0	0.120445	0.39806	-0.45988	-0.116739	-0.233478	0.299774	0.251281	-0.428042
P53995_Anapc1_32	0.999424	0.947745	0.982766	0.997776	0.976937	0.88621	1.29052	1.59277	2.26533	0.246354	5.5018	6.54258	-0.191804	-0.22133	0.308212	-0.0295257	0.500016	0.529542	-0.0205	-0.021	0.02	0.0015	0.0405	0.039	0.74293	0.692983	0.593563	0.944854	0.281721	0.221688	-0.338967	-0.408675	0.554057	-0.0712549	1.14768	1.31752	0.151416	-0.117768	0.58746	0.727392	-0.248497	-0.34929	-0.574976	0.521197	-0.376158	-0.0907968	0.199849	-0.502562	-0.583694
Q9D4H1_Exoc2_32	0.999424	0.845922	0.993305	0.997776	0.978136	0.904018	1.36157	4.03098	0.499268	1.92582	1.81049	4.38633	-0.155008	-0.381983	0.0606033	-0.226976	0.215611	0.442587	-0.01375	-0.034	0.0025	-0.01825	0.01625	0.0345	0.730874	0.395278	0.891401	0.641827	0.659099	0.364222	-0.355609	-0.895775	0.140603	-0.48233	0.456687	0.958001	0.261537	-0.278361	-0.0217578	0.899321	-0.449661	0.80698	-0.287488	-0.0715369	0.285361	-0.959852	-0.274793	0.0396759	0.181594
P27773_Pdia3_31	0.999424	0.851386	0.990592	0.997776	0.978136	0.9657	5.30938	3.9128	1.16291	0.25517	2.01309	1.55245	-0.547205	-0.509489	-0.219446	0.0377158	0.327759	0.290043	-0.047	-0.05325	-0.01375	-0.00425	0.03325	0.0375	0.294484	0.406181	0.765083	0.942938	0.629059	0.699448	-1.11788	-0.874453	-0.308388	0.0737355	0.500644	0.399307	1.17003	0.920733	0.337245	-1.65316	-0.141998	0.325201	-0.187973	-0.531417	0.856084	0.25942	-1.09084	-0.409985	-0.752317
A0A0N4SUZ0_Magi1_34	0.999424	0.729383	0.993556	0.997776	0.978136	0.889059	2.49101	9.17078	0.28533	3.85437	1.57656	6.10102	0.336519	0.901399	0.0490241	0.56488	-0.287495	-0.852375	0.01575	0.06525	0.006	0.0515	-0.00975	-0.06125	0.563506	0.121038	0.936412	0.411683	0.695576	0.245413	0.60124	1.72455	0.0821301	0.863565	-0.404566	-1.24691	-1.65181	0.385423	0.652733	-1.00512	0.141998	0.542002	0.431232	-1.58403	-0.66152	1.1155	0.133233	1.2035	-0.25942
Q9EPE9_Atp13a1_35	0.999424	0.852088	0.982766	0.997776	0.976937	0.891475	3.91277	3.88983	10.7376	0.113503	4.94199	5.36046	-0.305327	-0.293291	-0.710733	0.0120357	-0.405407	-0.417442	-0.024	-0.026	-0.05725	1.38778e-17	-0.03325	-0.03325	0.406184	0.408335	0.084381	0.974204	0.32048	0.291041	-0.874312	-0.870192	-1.94899	0.0333071	-1.05361	-1.12493	-0.757081	-0.256949	-0.304609	-0.105802	-0.0236663	0.0843113	-0.221145	0.357684	0.220507	-0.116739	-0.0832705	0.22483	0.337245
D3Z5N5_Pikfyve_37	0.999424	0.883191	0.990592	0.997776	0.976937	0.909323	6.70718	3.20651	0.771569	2.29744	7.782	4.23599	0.479957	0.272307	-0.0779697	-0.20765	-0.557926	-0.350277	0.0415	0.017	-0.006	-0.0225	-0.0475	-0.025	0.213443	0.477913	0.837227	0.589191	0.166648	0.377052	1.34587	0.74265	-0.211719	-0.561276	-1.50951	-0.931413	-0.151416	-0.192712	-0.119668	-0.542238	0.402328	0.168623	0.143744	0.510978	0.25942	0.376158	-0.333082	0.0925772	-0.466955
D3YXK2_Safb_35	0.999424	0.775598	0.982766	0.997776	0.976937	0.909323	1.15648	7.2381	11.5929	3.28001	7.19618	4.23213	-0.155862	-0.537626	-0.965309	-0.381764	-0.809447	-0.427684	-0.007	-0.0435	-0.076	-0.0345	-0.069	-0.0345	0.766217	0.188882	0.0692958	0.469893	0.190714	0.377387	-0.307108	-1.42964	-2.07266	-0.75656	-1.41918	-0.930726	-0.426719	-0.321186	-0.0979099	-1.60026	-0.307662	-0.686535	0.641319	1.14459	-0.570723	0.0518839	0.00832705	-0.22483	-0.116739
Q91ZA3_Pcca_34	0.999424	0.797483	0.985627	0.997776	0.978136	0.917474	5.89029	5.62067	1.43102	0.167871	3.78655	3.68202	0.550316	0.5698	0.188965	0.019484	-0.361351	-0.380835	0.04775	0.0465	0.0165	0.00075	-0.03125	-0.032	0.257615	0.274115	0.71928	0.962084	0.418162	0.428349	1.21419	1.16989	0.371381	0.0489673	-0.849947	-0.831181	-0.289067	-0.567429	0.598339	0.383534	0.390495	0.554046	0.442289	0.183952	-0.155652	0.882026	0.208176	0.714167	0.687462
E9Q0J2_Ralgapb_34	0.999424	0.974244	0.990592	0.997776	0.976937	0.95021	7.56336	0.868795	1.11203	7.74075	9.81293	2.3663	-0.686589	-0.111908	0.161276	0.574681	0.847865	0.273184	-0.05825	-0.00325	0.0095	0.057	0.06775	0.01075	0.175252	0.818692	0.774101	0.168239	0.104402	0.579922	-1.48008	-0.236512	0.296146	1.50713	1.81323	0.575156	0.825907	-0.385423	-0.239335	0.965448	-0.544326	-0.782891	-0.652376	-0.245269	-0.116739	-0.0778259	0.532931	-0.264506	-0.53181
P29341_Pabpc1_36	0.999424	0.998308	0.990592	0.997776	0.978136	0.977911	1.24952	0.0578834	0.758868	1.17319	2.14277	0.824766	0.179617	0.0084322	-0.097485	-0.171185	-0.277102	-0.105917	0.02025	-0.00575	-0.00425	-0.024	-0.0245	-0.0005	0.749976	0.98676	0.839679	0.763274	0.610552	0.827034	0.329289	0.0170937	-0.208478	-0.311089	-0.528249	-0.225267	0.165181	0.235536	-0.228457	-0.740617	-0.118332	-0.770847	1.19418	0.23505	0.622607	0.311303	-0.774415	-0.304182	0.453984
P35235_Ptpn11_32	0.999424	0.774887	0.990592	0.997776	0.976937	0.912824	7.72584	7.34961	1.03538	1.14205	4.95828	4.09762	0.630397	0.503532	0.11902	-0.126865	-0.511377	-0.384511	0.04975	0.036	0.004	-0.01175	-0.04575	-0.034	0.168817	0.184094	0.787883	0.768767	0.319281	0.389258	1.50518	1.44704	0.277536	-0.303616	-1.05639	-0.90672	-0.0550605	-0.910027	0.369882	0.211605	0.662658	0.734713	-0.420175	0.68471	0.53181	0.246449	0.124906	0.251281	-0.0778259
E9PWG9_Map3k5_34	0.999424	0.974244	0.982766	0.997776	0.978136	0.891475	2.39418	0.924732	6.55509	1.46083	2.93435	5.65493	0.281919	0.110817	0.601171	-0.171102	0.319252	0.490355	0.024	0.01075	0.05275	-0.01125	0.02875	0.04	0.576212	0.808215	0.22105	0.71436	0.508821	0.271961	0.581372	0.250493	1.31883	-0.378554	0.688973	1.1738	0.385423	0.824378	-0.0870311	0.727392	0.591659	0.614268	0.0110572	-0.643832	-0.570723	0.324274	-0.0499623	0.185154	-0.12971
Q8CIB5_Fermt2_32	0.999424	0.969778	0.982766	0.997776	0.976937	0.967995	2.18638	1.03669	2.23331	4.98518	6.35078	1.4276	-0.308695	0.15418	0.32945	0.462875	0.638144	0.175269	-0.02275	0.02225	0.03325	0.047	0.056	0.009	0.604453	0.787645	0.597956	0.317308	0.231698	0.719846	-0.538067	0.278105	0.547375	1.06283	1.28588	0.370675	-0.316598	-0.31048	0.337245	1.08448	-0.319496	0.1084	-1.12784	-0.419002	0.27239	0.0518839	0.324755	-0.555463	0.492897
A0A0R4IZY0_Thop1_36	0.999424	0.797483	0.984858	0.997776	0.976937	0.873908	4.71373	5.67428	2.03497	0.246733	7.79894	9.24067	-0.516219	-0.552752	0.227125	-0.0365333	0.743344	0.779877	-0.05	-0.055	0.019	-0.003	0.069	0.072	0.337774	0.270753	0.625898	0.944771	0.165999	0.119106	-1.01632	-1.17876	0.505396	-0.0713617	1.5121	1.73081	0.302833	0.974264	0.48955	0	0.686324	-0.277023	-0.961979	-0.654052	0.233478	-0.959852	-0.666164	0.0396759	0.882026
P05213_Tuba1b_25	0.999424	0.825794	0.982766	0.997776	0.976937	0.873908	0.440506	4.57277	13.6615	3.04327	10.4016	7.25276	0.0653925	0.43362	1.05705	0.368227	0.99166	0.623433	-0.00525	0.023	0.08	0.03025	0.08525	0.055	0.903544	0.348918	0.0430379	0.496218	0.0911679	0.188245	0.124884	0.991887	2.36894	0.711056	1.89927	1.42923	0.936028	0.813671	0.29373	1.38866	0.0354995	0.855158	-0.331717	-1.09349	0.298332	0.583694	-0.433006	0.489336	-0.739346
Q68FM7_Arhgef11_33	0.999424	0.919654	0.982766	0.997776	0.976937	0.891475	3.33803	2.31595	2.77762	1.58896	5.68911	5.51072	-0.576391	-0.268117	0.349254	0.308274	0.925645	0.617371	-0.06075	-0.019	0.022	0.04375	0.08275	0.039	0.463657	0.586685	0.527519	0.693593	0.269829	0.281144	-0.767779	-0.565207	0.65821	0.407761	1.1786	1.14995	0.715786	0.93144	-0.696249	0.965448	1.24248	0.313156	-2.02347	-1.31832	-0.324274	-0.622607	0.724453	-0.330633	-0.285361
Q8CHT1-2_Ngef_27	0.999424	0.811776	0.982766	0.997776	0.981636	0.984779	4.77217	5.10585	2.8626	0.462096	0.960662	0.602358	-0.455954	-0.396495	-0.316572	0.0594591	0.139381	0.0799223	-0.034	-0.036	-0.018	0	0.016	0.016	0.33326	0.308614	0.517297	0.899064	0.801556	0.870491	-1.02643	-1.0836	-0.675001	0.130712	0.25915	0.16797	-0.468014	0.0963558	0.957342	-0.661265	-0.390495	-0.0963558	-0.851406	0.705149	-0.0389129	0.012971	-0.541258	0.171929	0.285361
G5E8T6_Magi3_35	0.999424	0.705461	0.985627	0.997776	0.978136	0.873908	4.79915	11.0356	1.45339	4.58347	3.06282	9.52992	-0.456671	-0.839165	-0.165978	-0.382493	0.290693	0.673187	-0.03275	-0.06725	-0.00975	-0.0325	0.023	0.0555	0.331196	0.0787851	0.715584	0.348059	0.49399	0.111431	-1.03108	-1.99981	-0.376533	-0.993544	0.713953	1.77367	0.275302	0.139181	-0.0870311	0.661265	-0.556159	0.252934	0.221145	-0.091976	-0.66152	-0.116739	-0.449661	-0.476111	-0.116739
P24527_Lta4h_31	0.999424	0.897594	0.990592	0.997776	0.978136	0.958532	0.63772	2.91663	0.96601	3.10058	1.49876	1.78923	0.0948582	-0.298173	-0.10764	-0.393031	-0.202498	0.190533	0.009	-0.03275	-0.0075	-0.03975	-0.0165	0.02325	0.863432	0.510901	0.800569	0.489714	0.708149	0.662334	0.17734	-0.68645	-0.260499	-0.722153	-0.386883	0.452175	-0.289067	-0.149887	0.380761	0.158704	-0.662658	1.33694	-0.254316	0.490539	0.220507	-0.4021	-0.757761	0.277731	0.583694
Q07113_Igf2r_34	0.999424	0.74105	0.990592	0.997776	0.978136	0.860925	1.64058	8.73823	0.806027	6.45103	3.09822	11.7179	-0.264164	-1.16573	0.120867	-0.901568	0.385031	1.2866	-0.021	-0.11825	0.0085	-0.09525	0.0295	0.12475	0.685396	0.133714	0.83061	0.226411	0.48998	0.0673307	-0.419428	-1.66041	0.220479	-1.30475	0.720788	2.09294	0.867202	0.149887	0.0543944	0.833194	-0.22483	0	1.30475	-0.715369	-0.142681	-0.12971	-2.50644	-0.462886	-0.66152
D3Z2W1_Dgki_31	0.999424	0.844367	0.990592	0.997776	0.999125	0.942313	0.959295	4.06194	1.01769	2.24095	0.0367079	2.69867	0.144383	0.407116	0.13864	0.262733	-0.0057433	-0.268476	0.00825	0.03375	0.01625	0.0275	0.008	-0.0195	0.801808	0.39247	0.791099	0.596904	0.991583	0.537197	0.259059	0.901355	0.273208	0.549481	-0.0108563	-0.642669	-0.605665	0.321186	0.402519	-0.529012	-0.165664	1.02378	-0.530747	-0.715369	0.0648549	0	0.174868	0.42321	0.752317
Q80U93_Nup214_35	0.999424	0.902432	0.987741	0.997776	0.976937	0.973661	4.5843	2.68595	1.37963	7.12492	6.02042	1.11842	0.35716	-0.27086	-0.135632	-0.62802	-0.492792	0.135228	0.03075	-0.0185	-0.00975	-0.04725	-0.0405	0.00675	0.347993	0.538771	0.727842	0.193869	0.25001	0.772962	0.99383	-0.640702	-0.35949	-1.41148	-1.23268	0.29775	-0.371658	-0.0107062	0.326366	-0.409985	0.272163	0.578135	0.0110572	0.643832	0.0648549	-0.998765	0.416352	-0.489336	-0.194565
A0A0R4J1E2_Eef1d_32	0.999424	0.974244	0.982766	0.997776	0.976937	0.873908	3.3863	0.83337	8.73904	2.17123	4.48618	7.3356	-0.322738	-0.0927443	-0.824639	0.229994	-0.501901	-0.731895	-0.025	-0.012	-0.06	0.015	-0.035	-0.05	0.458532	0.825397	0.133689	0.606564	0.355944	0.184688	-0.7768	-0.227592	-1.65481	0.534824	-0.974961	-1.4421	-1.1425	0.546016	-0.359003	-1.0448	0.0591659	-0.168623	0.59709	-0.480319	0.557752	0.389129	-0.416352	0.396759	0.817171
G3UWG2_Tiam1_35	0.999424	0.729383	0.982766	0.997776	0.985444	0.999059	9.47478	9.21544	9.20589	0.523739	0.59912	0.0648792	-0.73026	-0.664846	-0.657	0.0654139	0.0732605	0.00784667	-0.05975	-0.061	-0.0535	0.00075	0.00625	0.0055	0.112855	0.1198	0.120064	0.886393	0.87114	0.985172	-1.76966	-1.73123	-1.72438	0.147247	0.167069	0.0191324	-0.137651	-0.610254	0.152304	-0.0264506	-0.899321	0.24089	-0.420175	0.163513	0.246449	0.103768	-0.699472	-0.304182	0.194565
Q3UF95_Bag6_30	0.999424	0.990332	0.982766	0.997776	0.978136	0.88621	3.68866	0.327456	6.5243	3.3807	1.71549	6.3856	-0.369844	-0.0405665	-0.547398	0.329278	-0.177554	-0.506832	-0.024	-0.00175	-0.04	0.02425	-0.016	-0.04025	0.427695	0.927373	0.222623	0.459124	0.673676	0.229848	-0.833252	-0.0939175	-1.31393	0.775653	-0.435704	-1.29246	-0.0412954	-0.471073	-0.0870311	-0.19838	-0.473327	-0.180667	0.59709	-0.0306587	0.79123	0.103768	-0.14156	0.476111	0.363187
Q9JL04_Fmn2_31	0.999424	0.793716	0.982766	0.997776	0.978136	0.994395	10.6928	6.01429	3.07066	4.97291	3.80071	0.275001	1.14758	0.543369	0.490374	-0.604209	-0.657204	-0.0529948	0.09325	0.03375	0.03175	-0.0575	-0.0615	-0.004	0.0852556	0.250364	0.493099	0.318207	0.416801	0.938642	1.94935	1.23455	0.715599	-1.06073	-0.852535	-0.0792628	-0.922263	-1.44534	1.1314	0.965448	-0.792822	0.505868	1.45955	1.18547	-0.518839	0.168623	-0.158214	0.449661	-0.570723
Q04447_Ckb_25	0.999424	0.775312	0.982766	0.997776	0.978136	0.957426	0.298798	7.33931	3.06557	7.37974	3.30398	1.85721	-0.0402706	0.667434	0.399711	0.707705	0.439981	-0.267723	-0.0025	0.05625	0.0415	0.06075	0.044	-0.01675	0.933513	0.184531	0.493678	0.182821	0.467307	0.652047	-0.0859521	1.44543	0.714599	1.45126	0.760123	-0.467086	-0.371658	0.0107062	1.74062	0.171929	-0.118332	0.80698	-0.508632	-0.388343	0.570723	1.50463	0.216503	0.330633	0.142681
Q9R111_Gda_28	0.999424	0.987351	0.982766	0.997776	0.976937	0.88621	1.32731	0.407143	7.04278	0.573066	10.0657	6.50134	-0.152401	-0.0663735	0.705631	0.0860278	0.858032	0.772005	-0.01325	-0.01975	0.05775	-0.0045	0.071	0.0755	0.736663	0.910512	0.197571	0.876382	0.098499	0.223803	-0.347606	-0.115824	1.39569	0.160341	1.85026	1.31099	0.5919	-0.160593	0.369882	1.41511	-0.236663	-0.156578	-0.0663434	-0.756247	0.479926	-0.0389129	-1.59047	0.277731	0.428042
Q9R0L6-2_Pcm1_37	0.999424	0.724442	0.982766	0.997776	0.976937	0.95021	2.68384	9.65063	8.16825	6.23048	4.23135	2.33378	-0.376889	-1.13061	-0.828432	-0.753718	-0.451543	0.302176	-0.02	-0.0795	-0.06	-0.0575	-0.04	0.0175	0.539034	0.108377	0.152467	0.238206	0.377455	0.584281	-0.640246	-1.79651	-1.56884	-1.26928	-0.93007	0.56843	-0.0963558	-0.0856496	0.0326366	-0.740617	-0.579825	-0.180667	0.818235	0.858443	-1.36195	0.0518839	0.441333	-1.22995	0.233478
G5E8Q0_Lyst_38	0.999424	0.986392	0.982766	0.997776	0.976937	0.891475	1.40723	0.416012	5.02854	0.779833	7.69138	5.30989	-0.151974	-0.0553857	0.45449	0.0965886	0.606464	0.509875	-0.01825	-0.00725	0.03225	0.013	0.0505	0.0375	0.723232	0.908654	0.314156	0.835635	0.170162	0.29445	-0.366216	-0.118237	1.06857	0.213986	1.49564	1.11647	0.357893	0.171299	0.271972	0.952222	0.0828322	-0.0722669	-0.652376	-0.0306587	0.4021	-0.998765	0.191522	0.119028	0.0778259
F2Z3U3_Raph1_34	0.999424	0.817646	0.982766	0.997776	0.978136	0.967995	0.0737053	4.87108	2.80008	4.16329	2.49722	1.35769	-0.00974345	0.390064	0.258744	0.399808	0.268488	-0.13132	0.00175	0.034	0.02275	0.03425	0.021	-0.01325	0.983172	0.325756	0.524797	0.383417	0.562701	0.731528	-0.0217266	1.04353	0.662661	0.919362	0.601768	-0.354465	-0.123886	0.299774	-0.108789	0.317407	-0.556159	-0.722669	-0.0442289	0.633613	0.012971	0.0778259	0.316428	0.502562	-0.0389129
Q7TT21_Tsc2_33	0.999424	0.788401	0.982766	0.997776	0.976937	0.977911	0.26129	6.34136	5.05203	6.52048	5.30129	0.874507	-0.0262514	0.471458	0.381176	0.497709	0.407427	-0.0902824	-0.00675	0.03925	0.02875	0.048	0.0355	-0.0125	0.94161	0.232201	0.312462	0.222819	0.295033	0.817616	-0.0754603	1.28751	1.07255	1.31586	1.11429	-0.237787	0.399188	0.107062	0.130547	0.105802	-0.189331	0	-0.442289	-0.255489	0.635578	-0.168623	0.491296	0.145478	-0.194565
P15116_Cdh2_27	0.999424	0.953148	0.982766	0.997776	0.978136	0.9695	5.48293	1.44532	2.68902	3.71392	1.60699	1.2925	0.514723	0.148063	0.30502	-0.36666	-0.209703	0.156957	0.03875	0.01	0.01975	-0.02675	-0.019	0.00775	0.282948	0.716916	0.538391	0.425214	0.690718	0.742592	1.14691	0.37503	0.640565	-0.83781	-0.411435	0.339206	-0.371658	0.364011	-0.456913	0.965448	-0.26033	0.843113	0.818235	-0.0613173	-0.168623	-0.4021	0.324755	0.119028	0.0648549
Q5SVJ0_Camk2b_30	0.999424	0.909197	0.982766	0.997776	0.978136	0.975158	8.63678	2.4882	5.81782	2.46969	1.54718	1.07738	0.638214	0.309926	0.466754	-0.328288	-0.17146	0.156828	0.04975	0.011	0.03275	-0.03675	-0.017	0.01975	0.136874	0.563871	0.26195	0.566279	0.700297	0.7803	1.6441	0.600695	1.2	-0.596824	-0.39791	0.287821	0.495544	-0.374717	0.380761	-0.0396759	-0.0118332	0.168623	0.939864	0.0510978	-0.843113	0.959852	-0.824378	0.542238	-0.350216
Q8BPM0_Daam1_37	0.999424	0.718009	0.982766	0.997776	0.978136	0.957604	2.34583	9.86986	6.60443	4.13135	2.14453	1.82875	0.273117	0.71063	0.528494	0.437512	0.255376	-0.182136	0.0195	0.05625	0.04475	0.03875	0.02525	-0.0135	0.582663	0.103042	0.218553	0.386247	0.610305	0.656334	0.57138	1.82852	1.32666	0.913644	0.528622	-0.460859	-0.206477	0	0.533065	-0.0132253	-0.97032	0.794936	-0.287488	-0.245269	-0.12971	0.4021	0.108252	0.661265	-0.415071
D3Z079_Stxbp5_31	0.999424	0.824343	0.985248	0.997776	0.978136	0.974471	0.444644	4.64092	1.85814	4.09183	1.51036	1.08989	0.0507903	0.499704	0.297234	0.448914	0.246444	-0.20247	-0.00375	0.03225	0.01575	0.038	0.0195	-0.0185	0.902684	0.343485	0.651907	0.389777	0.706259	0.778057	0.126005	1.00376	0.467189	0.906555	0.389532	-0.290882	0.289067	-1.67017	1.04437	0.714167	0.130165	0.120445	-0.276431	-0.582515	-0.544781	1.24521	-0.108252	0.595139	-0.453984
Q05D44_Eif5b_33	0.999424	0.779063	0.990215	0.997776	0.976937	0.873908	2.27134	6.82159	1.30347	3.81686	4.43032	10.1369	0.222715	0.536036	-0.136759	0.313322	-0.359473	-0.672795	0.01875	0.04775	-0.01225	0.031	-0.031	-0.062	0.592743	0.207894	0.740718	0.415254	0.360552	0.0968966	0.555887	1.36414	-0.34171	0.856711	-0.965179	-1.86299	-0.289067	-0.396129	-0.315488	-0.0529012	0.0236663	0.264979	-0.221145	0.316806	0.376158	0.492897	0.64951	0.119028	-0.0907968
E9Q9A3_Snap91_28	0.999424	0.671244	0.989673	0.986722	0.978136	0.873908	0.313938	12.5852	1.31624	13.7413	1.65895	7.22484	-0.0341447	0.891737	0.172715	0.925882	0.206859	-0.719023	-0.00775	0.07475	0.01525	0.0845	0.023	-0.0615	0.930264	0.0551413	0.738543	0.0422541	0.682503	0.189459	-0.0901642	2.22494	0.344705	2.39049	0.4231	-1.42489	-0.729551	-0.556723	1.02262	-0.0264506	-0.295829	-0.024089	-0.276431	-0.521197	0.687462	1.07659	0.716126	0.105802	-0.142681
Q5RJI5_Brsk1_35	0.999424	0.809677	0.982766	0.997776	0.978136	0.973661	5.87244	5.17508	2.43631	0.590666	1.68484	1.11615	0.48585	0.413742	0.269505	-0.0721086	-0.216345	-0.144237	0.0405	0.0365	0.023	-0.002	-0.0175	-0.0155	0.258676	0.303733	0.570649	0.872838	0.678447	0.773366	1.21127	1.09533	0.589408	-0.164985	-0.428883	-0.297203	-0.0137651	-0.139181	0.78328	-0.938997	-0.0946654	-0.45769	0.475461	0.633613	-0.363187	0.220507	0.582893	-0.171929	-0.544781
Q91W86_Vps11_33	0.999424	0.987351	0.982766	0.997776	0.978136	0.952689	1.1773	0.403063	3.13255	0.5089	1.64471	2.0754	0.11367	0.0483526	0.301087	-0.0653174	0.187417	0.252734	0.00825	-0.00325	0.02225	-0.0095	0.014	0.0235	0.762552	0.911368	0.486121	0.889426	0.684746	0.620097	0.312097	0.114707	0.727514	-0.143284	0.419909	0.514153	-0.123886	-0.256949	0.152304	0.978673	-0.425994	0.385423	-0.132687	0.173732	0.428042	0.53181	-0.532931	-0.687716	-0.12971
A0A0A6YX18_Atp6v1h_27	0.999424	0.85119	0.982766	0.997776	0.976937	0.924253	2.11322	3.91983	7.50713	1.30872	4.83154	3.56218	0.281831	0.432271	0.775004	0.15044	0.493173	0.342733	0.01575	0.0295	0.0615	0.01575	0.04575	0.03	0.61472	0.405524	0.177536	0.739824	0.328735	0.440333	0.522593	0.875649	1.46778	0.343218	1.03474	0.808986	-0.110121	0.192712	0.946463	0.819969	0.48516	0.45769	-0.453346	-0.613173	0.0778259	0.570723	-0.0249811	-0.145478	0.570723
D3Z7P3_Gls_29	0.999424	0.872193	0.985248	0.997776	0.976937	0.965771	1.85941	3.38884	1.83472	6.35077	4.64971	1.49291	-0.27668	0.46394	0.256912	0.740619	0.533592	-0.207027	-0.02	0.0425	0.02675	0.0645	0.04675	-0.01775	0.651717	0.458264	0.655432	0.231698	0.342791	0.709103	-0.46791	0.77739	0.46206	1.28866	1.00341	-0.385679	0.234007	-0.53531	0.88119	0.0925772	-1.36081	0.493824	-0.298545	-0.296367	-0.609636	1.2971	0.191522	0.62159	-0.648549
Q810A7_Ddx42_31	0.999424	0.794166	0.982766	0.997776	0.976937	0.979431	0.251173	5.84346	4.84746	5.44423	4.57185	0.776601	0.0316107	-0.494348	-0.405891	-0.525959	-0.437502	0.0884574	0.00025	-0.0525	-0.0365	-0.05075	-0.03675	0.014	0.943806	0.260408	0.327532	0.285481	0.348991	0.836257	0.0726168	-1.20662	-1.03769	-1.14027	-0.989899	0.213045	-0.178947	0.117768	-0.478671	0.132253	1.17148	0.0843113	0.19903	-0.112415	-0.246449	0.233478	-0.841032	0.0925772	0.285361
E9QLH4_Trim9_30	0.999424	0.942923	0.982766	0.997776	0.978136	0.99013	7.70076	1.71822	2.24987	3.80168	3.17985	0.364554	-0.689144	-0.22228	-0.283813	0.466864	0.405332	-0.0615324	-0.0605	-0.0285	-0.0155	0.034	0.045	0.011	0.169795	0.673252	0.59568	0.416708	0.480856	0.919485	-1.50131	-0.436797	-0.550826	0.853931	0.736473	-0.104092	-0.936028	1.0278	0.0217578	-0.22483	-0.165664	-0.0963558	-0.121629	-1.34898	0.25942	-0.0907968	-0.999246	0.965448	0.622607
P70663_Sparcl1_27	0.999424	0.636978	0.982766	0.997776	0.984181	0.891475	4.99947	21.4406	8.75081	5.12484	0.659893	5.57975	-0.669475	-1.35747	-0.795509	-0.687992	-0.126033	0.561959	-0.0545	-0.11725	-0.06825	-0.06075	-0.01375	0.047	0.316266	0.00717699	0.133327	0.307267	0.859035	0.27671	-1.06543	-3.526	-1.65657	-1.08657	-0.182951	1.16139	0.688256	-0.877909	-0.554823	0.330633	1.56198	-0.963558	0.442289	-0.950419	-0.337245	-0.389129	-1.04921	-0.886096	0.311303
Q9JLI8_Sart3_34	0.999424	0.796663	0.982766	0.997776	0.976937	0.988584	1.72202	5.70679	6.60046	3.71962	4.57435	0.475234	-0.191024	-0.57053	-0.636445	-0.379506	-0.445421	-0.0659153	-0.0095	-0.048	-0.04475	-0.0365	-0.03525	0.00125	0.672664	0.268733	0.218753	0.424656	0.348791	0.896348	-0.437623	-1.18413	-1.32603	-0.83886	-0.990332	-0.134181	-0.729551	0.364011	-0.728885	0.119028	0.662658	0.301112	-0.0552861	-0.102196	0.479926	0.220507	-0.724453	-0.687716	0.389129
Q8C483_Sars_30	0.999424	0.931846	0.982766	0.997776	0.976937	0.977911	5.43007	2.07382	3.8454	7.36312	10.4086	0.82135	-0.436616	0.217846	0.314558	0.654462	0.751173	0.0967114	-0.04525	0.01575	0.0215	0.063	0.06675	0.00375	0.286413	0.620323	0.412535	0.183522	0.0910198	0.827685	-1.13809	0.51423	0.860841	1.44868	1.9003	0.224403	0.371658	0.0107062	0.0326366	0.290957	-0.449661	-0.1084	-0.71872	-1.02196	0.0518839	-0.713404	0.266465	0.714167	0.0907968
Q5SUR0_Pfas_32	0.999424	0.779063	0.982766	0.997776	0.976937	0.951845	0.113678	6.78096	4.59338	7.27588	5.07488	2.17772	0.0167789	-0.730346	-0.469102	-0.747125	-0.485881	0.261243	0.0025	-0.0555	-0.039	-0.056	-0.0415	0.0145	0.974164	0.209848	0.347266	0.187246	0.310822	0.605659	0.0333603	-1.35771	-0.993845	-1.43509	-1.07618	0.535827	-0.192712	-0.0963558	-0.663612	0.211605	1.07682	0.34929	-0.254316	0.0306587	-0.93391	-1.23224	0.208176	0.171929	0.765288
Q91YP2_Nln_29	0.999424	0.778195	0.982766	0.997776	0.976937	0.938564	10.3975	6.97237	3.2407	3.06058	6.5879	2.91543	-1.17117	-0.710401	-0.358017	0.460766	0.81315	0.352384	-0.10175	-0.06075	-0.033	0.043	0.06875	0.02575	0.0912531	0.2008	0.474166	0.494245	0.219387	0.511043	-1.90604	-1.38795	-0.748219	0.714413	1.32366	0.68557	0.468014	0.460367	-0.511308	0.740617	0.840155	-1.77054	-0.39806	-0.766467	0.920939	-0.817171	-0.0249811	-0.330633	1.28413
P46061_Rangap1_30	0.999424	0.920963	0.982766	0.997776	0.983653	0.873908	2.81979	2.27905	4.27425	5.63797	0.820948	7.52302	0.385572	-0.281598	0.523126	-0.66717	0.137554	0.804724	0.02675	-0.0375	0.04025	-0.06225	0.0135	0.07575	0.522421	0.591691	0.373745	0.273025	0.827761	0.176888	0.667327	-0.557523	0.937863	-1.17246	0.224232	1.47111	0.743316	1.2098	-0.696249	0.370309	1.08865	0.987647	-0.375946	-0.623393	-0.155652	-0.479926	-1.20742	0.251281	0.804201
E9QM38_Slc12a2_31	0.999424	0.654709	0.982766	0.986722	0.976937	0.942313	1.58455	13.4698	4.74444	14.9255	6.01508	2.6664	-0.175687	1.27168	0.750099	1.44736	0.925786	-0.521577	-0.023	0.115	0.064	0.14	0.087	-0.053	0.694297	0.0449798	0.335395	0.0321701	0.250318	0.541203	-0.406799	2.3528	1.02002	2.56129	1.23182	-0.636351	-0.440484	-0.888615	2.51302	0.277731	-0.402328	0.0963558	-0.862464	-1.07305	0.894997	-0.428042	1.73203	1.34898	0.168623
Q5F2E8_Taok1_35	0.999424	0.896721	0.990592	0.997776	0.995691	0.897445	1.26976	2.94597	1.21815	3.94453	0.277524	4.78448	-0.164053	0.264065	-0.125022	0.428117	0.0390307	-0.389087	-0.01375	0.017	-0.01375	0.03275	-1.38778e-17	-0.03275	0.746489	0.507462	0.755414	0.403225	0.938097	0.332316	-0.334074	0.692201	-0.321561	0.879967	0.0799391	-1.02729	0.151416	-0.417542	0	-0.0661265	-1.14782	-0.132489	0.0663434	0.725589	0.0648549	0.583694	0.0333082	0.542238	-0.233478
P51830_Adcy9_33	0.999424	0.986166	0.993556	0.997776	0.976937	0.977911	5.72473	0.465216	0.382599	4.90108	6.15252	0.8671	0.514177	0.0528068	-0.0447369	-0.46137	-0.558914	-0.0975437	0.0415	0.007	-0.00525	-0.0325	-0.04675	-0.01425	0.267625	0.898418	0.915672	0.323514	0.24252	0.819011	1.18699	0.131568	-0.10902	-1.04844	-1.25404	-0.235929	-0.289067	-0.471073	0.271972	0.251281	0.698157	0.867202	0.729777	-0.296367	-0.466955	0.168623	0.491296	-0.0396759	-0.207536
O55106_Strn_31	0.999424	0.862128	0.993556	0.997776	0.976937	0.929383	7.07374	3.65514	0.395961	1.95474	6.69622	3.2626	-0.670185	-0.4127	-0.0488469	0.257486	0.621339	0.363853	-0.05225	-0.033	0.00125	0.02125	0.0535	0.03225	0.196167	0.431009	0.912859	0.637567	0.213982	0.47178	-1.40375	-0.827105	-0.112673	0.488591	1.34082	0.752619	0.61943	0.0428248	0.728885	0.0529012	-0.780989	0.433601	-0.79612	0.102196	1.06362	-0.583694	-0.266465	-0.22483	-0.116739
Q8BP47_Nars_31	0.999424	0.998322	0.982766	0.997776	0.978136	0.926969	0.280774	0.0514853	3.35337	0.23329	3.40361	3.36345	-0.0366811	-0.0056392	0.759674	0.0310419	0.796355	0.765313	-0.008	-0.00675	0.04625	0.00325	0.05425	0.051	0.937395	0.988215	0.462022	0.9477	0.456709	0.460951	-0.0809204	-0.0152153	0.769716	0.0675703	0.779225	0.771936	3.60646	-0.374717	-1.53392	0.555463	0.650824	-0.831069	-0.0774006	-0.674491	0.168623	-0.505868	-0.391371	-0.0793519	-0.389129
P50544_Acadvl_30	0.999424	0.788897	0.982766	0.997776	0.979177	0.976593	7.12325	6.28461	4.16065	0.245	1.23281	0.929157	-0.634175	-0.602893	-0.475076	0.0312816	0.159099	0.127817	-0.0515	-0.05475	-0.03875	-0.00125	0.01275	0.014	0.193943	0.235255	0.38365	0.945148	0.752868	0.807392	-1.41152	-1.27837	-0.917666	0.0708735	0.325004	0.251424	0.316598	0.364011	-1.12052	0.22483	-0.0118332	-0.469735	0.243259	-0.613173	0.441013	-0.518839	-0.741107	0.0925772	1.02471
Q8BKX6_Smg1_31	0.999424	0.974244	0.982766	0.997776	0.996236	0.96689	2.89643	0.875028	2.75123	1.38254	0.198808	1.46332	0.271028	0.106972	0.29758	-0.164055	0.0265526	0.190608	0.025	0.0005	0.02125	-0.0225	-0.00375	0.01875	0.513283	0.817518	0.530734	0.727354	0.955255	0.713951	0.682445	0.238077	0.652969	-0.36046	0.0577493	0.378896	0.867202	-0.235536	-0.348124	0.64804	-0.177498	0.554046	-0.0110572	0.45988	0.142681	-0.025942	-0.741107	0.793519	-0.479926
A0A0A0MQC7_Mapt_33	0.999424	0.943117	0.982766	0.997776	0.978136	0.938366	1.81957	1.71105	4.41247	0.188506	2.41672	2.93518	-0.260899	-0.236324	-0.527644	0.0245752	-0.266745	-0.29132	-0.02275	-0.0185	-0.05	0.00625	-0.02725	-0.0335	0.657723	0.674366	0.362037	0.957523	0.573229	0.508724	-0.459179	-0.435201	-0.96224	0.0548631	-0.585306	-0.689438	-0.178947	-0.642372	-0.554823	0.264506	-0.402328	-0.554046	0.298545	0.613173	-0.181594	0.168623	0.516277	-0.449661	-0.298332
J3QNT7_Epn2_25	0.999424	0.794166	0.985464	0.997776	0.978136	0.918829	0.1852	5.83606	1.48458	5.68011	1.61361	3.64483	-0.0211691	0.464574	0.143579	0.485743	0.164748	-0.320995	-0.002	0.04325	0.01325	0.04725	0.01525	-0.032	0.958253	0.260852	0.710464	0.270389	0.689667	0.432033	-0.0539242	1.2054	0.383688	1.17942	0.412924	-0.824313	0.0963558	0.0749434	0.0435155	-0.330633	-0.686324	0.132489	-0.353831	0.132854	0.492897	0.285361	0.641183	-0.251281	-0.155652
E9PYH0_Vcan_33	0.999424	0.971657	0.982766	0.986722	0.976937	0.891475	12.0304	1.00074	6.49157	12.6557	4.60385	5.84317	1.63581	0.228489	1.05686	-1.40732	-0.57895	0.828368	0.1215	-0.013	0.06725	-0.1325	-0.05425	0.07825	0.0626554	0.794193	0.224307	0.0542544	0.34643	0.260425	2.14562	0.269328	1.30884	-2.23384	-0.995458	1.20497	1.32145	-0.642372	0.859432	-0.22483	1.83414	0.529957	0.785063	0.480319	-0.505868	-1.07659	-1.44891	1.03157	0.415071
Q61644_Pacsin1_27	0.999424	0.898103	0.982766	0.997776	0.978136	0.999697	4.27785	2.86593	2.61348	1.6465	1.54364	0.004078	0.835203	0.493631	0.492778	-0.341572	-0.342425	-0.000853272	0.081	0.05125	0.0475	-0.02775	-0.0335	-0.00575	0.373435	0.516901	0.547838	0.684463	0.700868	0.999061	0.940237	0.676607	0.625427	-0.420747	-0.397148	-0.00121104	-0.0137651	-1.16698	1.5448	-0.529012	-1.55015	-0.204756	1.8355	1.12415	-1.38789	0.233478	0.582893	0.409985	-1.56949
P09405_Ncl_36	0.999424	0.788401	0.982766	0.997776	0.976937	0.976593	3.26329	6.3248	9.19822	2.67611	4.8713	0.938638	-0.40474	-0.734535	-0.853974	-0.329795	-0.449234	-0.119438	-0.0365	-0.06625	-0.07275	-0.02775	-0.03625	-0.0085	0.471705	0.233088	0.120276	0.539994	0.325739	0.805631	-0.753461	-1.28496	-1.72325	-0.638631	-1.04155	-0.253778	-0.357893	-0.31048	-0.58746	-0.0661265	0.792822	0.361334	-0.331717	-0.347465	0.479926	-1.16739	-0.408025	0.251281	1.64731
Q6P5D8_Smchd1_35	0.999424	0.636978	0.982766	0.991371	0.981852	0.891475	6.4722	18.3931	6.57653	8.57391	0.940136	5.15051	-0.479647	-1.09696	-0.598138	-0.617317	-0.118492	0.498826	-0.0385	-0.096	-0.05	-0.0555	-0.0115	0.044	0.22531	0.0144774	0.219961	0.13887	0.805353	0.305456	-1.30839	-3.06886	-1.32223	-1.63419	-0.254069	1.08966	0.61943	0.353305	-0.892068	-0.238056	0.496993	-0.0120445	-0.19903	0.0306587	-0.181594	-0.622607	-0.832705	-0.515787	0.376158
O89001_Cpd_33	0.999424	0.805042	0.993556	0.997776	0.978136	0.898027	4.12458	5.43773	0.310701	1.28868	3.18569	4.54328	-0.479044	-0.712942	-0.0456884	-0.233898	0.433355	0.667254	-0.0385	-0.06675	-0.005	-0.02625	0.0335	0.05975	0.38685	0.285908	0.930958	0.743244	0.48021	0.351295	-0.912551	-1.13964	-0.0891934	-0.338508	0.737592	0.985638	0.61943	0.53531	-0.848553	0.84642	0.141998	-0.963558	0.884578	-0.643832	0.570723	0.648549	-1.08252	-1.65316	0.0518839
Q8C854_Myef2_33	0.999424	0.699997	0.982766	0.997776	0.976937	0.977806	0.324613	11.4571	8.53211	8.05876	6.43119	0.894197	0.0542509	-0.91971	-0.789978	-0.973961	-0.844229	0.129732	0.00925	-0.083	-0.06875	-0.09025	-0.078	0.01225	0.92798	0.0714976	0.140213	0.156359	0.227447	0.813917	0.0931262	-2.06127	-1.62377	-1.55592	-1.29873	0.242714	0.523074	-0.942146	-0.348124	-1.1506	0.627158	-1.22854	1.02832	1.03218	-0.882026	0.324274	-0.807724	-1.07125	0.0907968
P80313_Cct7_30	0.999424	0.900136	0.982766	0.997776	0.976937	0.951845	0.363398	2.79009	5.61856	3.46355	6.51412	2.16761	-0.0443763	0.296796	0.547006	0.341172	0.591382	0.25021	-0.013	0.00975	0.0405	0.02475	0.0535	0.02875	0.91973	0.526007	0.274248	0.450449	0.223146	0.607071	-0.103836	0.661472	1.16727	0.791252	1.31194	0.533696	0.633195	1.17768	-0.0326366	0.0529012	0.0828322	0.24089	-0.265373	-0.592734	0.479926	0.466955	-0.566239	0.449661	-0.25942
Q9CYT6_Cap2_28	0.999424	0.803389	0.982766	0.997776	0.976937	0.912824	4.76082	5.49829	12.7281	0.496823	5.04316	4.04892	0.589233	0.674972	1.18413	0.0857389	0.594893	0.509154	0.037	0.03925	0.09525	0.00425	0.05825	0.054	0.334132	0.28195	0.0533573	0.891903	0.313101	0.393648	1.02447	1.1497	2.23557	0.140051	1.07081	0.897978	-0.0825907	0.695903	1.34898	0.251281	0.414161	0.891291	-0.807177	-0.664271	-0.648549	1.14145	-0.699472	0.383534	0.337245
Q9QY81_Nup210_30	0.999424	0.981593	0.983453	0.997776	0.978287	0.916594	0.695339	0.602818	2.10178	1.60284	1.30179	3.77243	-0.121316	0.099566	-0.297818	0.220882	-0.176503	-0.397384	-0.01175	0.0005	-0.0255	0.01425	-0.01375	-0.028	0.852052	0.870399	0.616343	0.691379	0.741005	0.419524	-0.192314	0.16821	-0.519642	0.410896	-0.341276	-0.847798	-0.110121	-0.578135	-0.435155	0.462886	0.863821	0.180667	0.0331717	-1.03218	0.4021	0.53181	-0.666164	0.661265	0.907968
Q8C7X2_Emc1_30	0.999424	0.963095	0.982766	0.997776	0.976937	0.889059	7.72214	1.23043	5.26759	4.79317	14.3244	6.19393	-0.712868	-0.15475	0.434492	0.558118	1.14736	0.589241	-0.06575	-0.0125	0.035	0.05525	0.10075	0.0455	0.168961	0.75328	0.297332	0.331653	0.0369458	0.240219	-1.50461	-0.324774	1.1089	1.0299	2.46195	1.26167	0.495544	0.342598	0.522186	0.87287	0.272163	-0.361334	-1.32687	-0.940199	0.700433	0.0907968	0.116579	-1.03157	0.713404
Q9EQ20_Aldh6a1_30	0.999424	0.749803	0.982766	0.986722	0.976937	0.94423	1.05618	8.26903	3.41882	8.6714	4.36823	2.49534	0.11687	-0.568627	-0.321909	-0.685497	-0.438779	0.246718	0.01025	-0.05025	-0.028	-0.0585	-0.03825	0.02025	0.784119	0.148969	0.455112	0.135788	0.365744	0.562944	0.282849	-1.58855	-0.781928	-1.6489	-0.95427	0.60163	0.578135	-0.278361	-0.402519	-0.436435	1.05315	0.264979	0	-0.102196	-0.596665	-0.415071	-0.474642	-0.0396759	0.012971
A2AJA9_Gm996_37	0.999424	0.718009	0.982766	0.997776	0.976937	0.915173	11.3999	9.91419	5.28868	0.845835	5.35285	3.90735	1.26374	1.16318	0.731206	-0.10056	-0.53253	-0.43197	0.10775	0.09875	0.0675	-0.007	-0.04025	-0.03325	0.0724451	0.101996	0.295891	0.823032	0.291551	0.406692	2.0526	1.83558	1.11247	-0.230711	-1.1229	-0.872401	-0.715786	0.256949	0.630975	-0.634815	0.922987	0.156578	0.475461	0.112415	-0.415071	0.441013	0.36639	0.87287	0.246449
Q810J8_Zfyve1_32	0.999424	0.939547	0.982766	0.997776	0.978287	0.969488	5.56101	1.78987	3.09787	3.54677	1.32488	1.32212	0.53853	0.220177	0.382784	-0.318352	-0.155746	0.162607	0.03825	0.00775	0.023	-0.0285	-0.01525	0.01325	0.277907	0.662236	0.490019	0.441899	0.737075	0.737545	1.1599	0.452663	0.720836	-0.806822	-0.346687	0.346155	0.729551	-0.685197	0.478671	-0.119028	0.425994	0.421557	0.210087	-0.0306587	-0.557752	0.285361	-0.291447	0.317407	-1.18036
A2AB60_Fmnl1_33	0.999424	0.843086	0.988449	0.997776	0.978136	0.957426	5.0327	4.08605	1.36474	1.11613	2.93555	1.88017	0.561246	0.409617	0.179558	-0.151629	-0.381688	-0.230059	0.051	0.03925	0.018	-0.00975	-0.033	-0.02325	0.313855	0.390297	0.730341	0.773369	0.50868	0.648609	1.07109	0.905693	0.35603	-0.297369	-0.689207	-0.472096	-0.61943	-0.749434	0.739764	-0.0529012	-0.922987	0.614268	0.387003	0.766467	-0.583694	0	0.491296	0.330633	-0.856084
Q6EDY6_Carmil1_35	0.999424	0.894065	0.990592	0.997776	0.978136	0.951845	0.798617	2.99344	0.869347	4.7917	2.07935	2.17045	-0.103194	0.334151	0.11069	0.437346	0.213885	-0.223461	-0.0065	0.03525	0.0105	0.04375	0.017	-0.02675	0.832029	0.501944	0.818588	0.331764	0.619534	0.606673	-0.218781	0.701477	0.236444	1.02964	0.514798	-0.534295	0.302833	0.299774	-0.413398	-0.0396759	-0.402328	-0.602224	0.298545	0	0.518839	-0.246449	0.757761	0.0132253	-0.557752
Q810B6_Ankfy1_34	0.999424	0.898103	0.993556	0.997776	0.996236	0.951596	0.511203	2.86385	0.304157	1.91769	0.178509	2.19828	-0.057444	-0.271948	-0.0346536	-0.214504	0.0227904	0.237294	-0.0075	-0.022	-0.007	-0.0125	0.0005	0.013	0.888955	0.517149	0.932361	0.643029	0.95973	0.602798	-0.14391	-0.676065	-0.0873748	-0.480566	0.0519673	0.540154	0	0.0856496	-0.456913	0.555463	0.544326	-0.144534	-0.541804	0.23505	0.181594	-0.363187	0.249811	-0.833194	0.155652
P12023-2_App_28	0.999424	0.994726	0.98281	0.997776	0.999055	0.942943	2.3958	0.133941	2.18333	2.91925	0.0642508	2.64144	-0.287616	0.0203953	-0.279112	0.308011	0.00850347	-0.299507	-0.0235	0.00325	-0.02175	0.02875	0.00175	-0.027	0.575996	0.96963	0.604877	0.510593	0.985315	0.544322	-0.581708	0.0392199	-0.536874	0.686855	0.0189429	-0.631199	-0.757081	-0.214124	0.413398	0.290957	-0.0473327	-0.638357	0.0884578	0.296367	-0.622607	0.596665	0.441333	0.515787	-0.713404
Q61361_Bcan_33	0.999424	0.899716	0.982766	0.986722	0.976937	0.901999	14.0282	2.80282	8.28622	10.8734	6.74072	4.41466	2.48904	0.812217	1.6767	-1.67682	-0.812333	0.864488	0.1885	0.02125	0.11275	-0.16525	-0.07575	0.0895	0.0395531	0.524467	0.148381	0.0817816	0.211801	0.361854	2.4357	0.664126	1.58721	-1.97609	-1.34784	0.963278	1.39028	-0.867202	0.935584	0.383534	1.89331	1.68623	1.07255	0.439441	0.804201	-1.38789	-2.31492	1.28285	1.25818
Q5U4C1_Gprasp1_36	0.999424	0.749538	0.982766	0.997776	0.989973	0.954944	4.18624	8.28949	5.08214	2.62202	0.521471	1.92361	-0.614758	-1.06395	-0.719147	-0.449194	-0.104389	0.344805	-0.045	-0.07475	-0.05175	-0.02775	-0.00675	0.021	0.381396	0.148269	0.310303	0.546762	0.886856	0.642154	-0.923592	-1.59202	-1.07769	-0.627755	-0.146519	0.481602	-1.69311	0.396129	0.609217	0.171929	-0.698157	-1.084	0.508632	1.17525	-0.946881	-1.53058	0.965937	-0.383534	-0.713404
E9PUQ5_Golga2_34	0.999424	0.937662	0.993556	0.997776	0.978136	0.965723	3.4424	1.89697	0.44818	1.25822	3.25793	1.55144	0.450094	0.279339	0.072852	-0.170754	-0.377242	-0.206487	0.04575	0.03525	0.01575	-0.0085	-0.03	-0.0215	0.452647	0.646104	0.901949	0.748476	0.472289	0.69961	0.787372	0.476156	0.126861	-0.331321	-0.751377	-0.399015	-0.426719	0.503192	-0.0870311	-0.952222	-0.0118332	-0.650402	0.707662	0.500758	-0.843113	0.4021	0.674491	-0.370309	0.142681
A0A0G2JEG8_Amph_27	0.999424	0.781773	0.982766	0.997776	0.979042	0.935303	4.09191	6.62885	2.36915	1.26861	1.26359	3.01385	0.455567	0.594959	0.294229	0.139393	-0.161338	-0.300731	0.04	0.0485	0.02775	0.0105	-0.01225	-0.02275	0.389771	0.217328	0.579542	0.746687	0.747552	0.499591	0.906687	1.33354	0.575595	0.333775	-0.332283	-0.704779	0.344128	0.256949	0.0761522	-0.912546	-0.378661	0.0361334	0.895635	-0.143074	0.298332	0.441013	0.0166541	0.211605	-0.428042
E9Q580_Myo1b_34	0.999424	0.993456	0.982766	0.986722	0.976937	0.949204	12.1863	0.221808	2.73555	11.5853	7.46993	2.41346	-0.941556	-0.030552	-0.306633	0.911004	0.634923	-0.276081	-0.07775	-0.0055	-0.0185	0.07425	0.05925	-0.015	0.0604459	0.950209	0.532654	0.0694174	0.179064	0.57366	-2.16678	-0.0643307	-0.649849	2.07884	1.46158	-0.58487	-0.743316	0.321186	0.174062	0.343858	-0.189331	-0.963558	-0.71872	-0.572295	0.0648549	0.557752	-0.374717	0.952222	1.05065
Q8BFR5_Tufm_27	0.999424	0.729383	0.982766	0.986722	0.978136	0.908546	0.64637	9.21362	2.71007	9.39588	3.31434	4.3177	0.0799114	-0.747238	-0.294666	-0.827149	-0.374577	0.452572	0.007	-0.07075	-0.02925	-0.07575	-0.03625	0.0395	0.861714	0.11985	0.535788	0.114924	0.466193	0.370024	0.179598	-1.73095	-0.64477	-1.75742	-0.762087	0.945893	0.220242	-0.813671	0.0108789	0.595139	-0.295829	1.09605	0.342774	0.367904	-0.869055	0.246449	-0.857686	-0.317407	-0.194565
P42567_Eps15_31	0.999424	0.937662	0.994042	0.997776	0.978136	0.965245	1.51188	1.90891	0.235749	3.1962	1.73403	1.65372	-0.162006	0.230322	0.0249637	0.392328	0.18697	-0.205358	-0.0135	0.0305	0.00375	0.046	0.01725	-0.02875	0.706011	0.644331	0.947164	0.479049	0.670805	0.683326	-0.390284	0.478721	0.0682153	0.740551	0.43982	-0.422077	-0.0275302	0.214124	-0.206699	-0.145478	-0.911154	0.313156	-0.387003	0.0715369	-0.466955	-0.505868	1.16579	0.462886	-0.0518839
Q03517_Scg2_33	0.999424	0.947316	0.988449	0.997776	0.978136	0.988943	4.72384	1.61633	1.3484	2.07261	3.28682	0.463514	-0.892213	-0.389129	-0.272851	0.503084	0.619361	0.116277	-0.0745	-0.01325	-0.0285	0.06325	0.046	-0.01725	0.336989	0.689234	0.733095	0.620497	0.469157	0.89877	-1.01846	-0.414055	-0.352228	0.514076	0.756913	0.131046	1.03238	-1.08133	0.913826	-0.581914	-1.13598	-2.24027	0.221145	0.960638	0.168623	-1.62137	2.15671	-0.886096	-0.453984
O88844_Idh1_31	0.999424	0.916218	0.98281	0.997776	0.984181	0.998881	3.28549	2.40347	2.17292	0.924597	0.641732	0.15045	-0.487074	-0.329361	-0.358236	0.157713	0.128838	-0.0288745	-0.04325	-0.03875	-0.0285	0.0065	0.01475	0.00825	0.469301	0.57498	0.606328	0.80824	0.862634	0.965951	-0.757689	-0.583325	-0.534694	0.250431	0.178223	-0.0439489	0.702021	0.984971	-1.1858	-0.978673	1.18332	-0.975603	-0.19903	-1.00152	0.635578	0.0389129	-1.11582	0.0793519	1.05065
G5E8T2_Ttc3_31	0.999424	0.793716	0.982766	0.997776	0.995691	0.970359	3.92914	6.1127	4.76641	1.46011	0.31355	1.24161	-0.506335	-0.686651	-0.547831	-0.180316	-0.0414964	0.13882	-0.0405	-0.052	-0.04275	-0.0095	-0.00225	0.00725	0.404656	0.244754	0.333702	0.714479	0.930347	0.751344	-0.877287	-1.25056	-1.02377	-0.378388	-0.0899752	0.327197	-0.688256	-0.0107062	0.0652733	-0.158704	-0.0473327	-1.07196	0.165858	0.327026	-0.415071	-0.376158	0.316428	-0.87287	-0.93391
O55131_44811_29	0.999424	0.639465	0.982766	0.997776	0.978136	0.873908	9.72161	14.446	4.07955	2.63397	3.94311	7.92206	0.835611	1.10776	0.429297	0.272149	-0.406315	-0.678463	0.06525	0.086	0.0345	0.02275	-0.03075	-0.0535	0.10662	0.035925	0.390881	0.545259	0.403357	0.161359	1.80631	2.49378	0.903161	0.630163	-0.87842	-1.53237	-0.123886	-0.31048	0.630975	-0.608364	0.319496	0.867202	0.353831	-0.327026	0.233478	0.894997	0.208176	0.965448	0.337245
Q8BMF3_Me3_27	0.999424	0.974318	0.982766	0.986722	0.976937	0.916594	13.7111	0.831459	3.43277	12.6011	5.05118	3.79062	-1.49362	0.122888	-0.56625	1.61651	0.927374	-0.689138	-0.129	0.01025	-0.04325	0.14125	0.08575	-0.0555	0.0425494	0.825761	0.453653	0.0549397	0.312523	0.417771	-2.38714	0.227109	-0.78457	2.22597	1.0724	-0.851361	0.220242	-1.69158	1.82765	-0.529012	0.118332	-0.45769	-2.65373	-0.889101	-0.0389129	2.03644	0.149887	0.436435	0.155652
P06745_Gpi_29	0.999424	0.718009	0.988449	0.986722	0.978136	0.873908	1.45587	9.93695	1.34291	13.0834	3.12978	7.13698	-0.158435	0.730336	0.155056	0.888771	0.31349	-0.57528	-0.014	0.062	0.018	0.078	0.032	-0.046	0.715176	0.101462	0.734021	0.0491656	0.486432	0.193331	-0.377445	1.83844	0.350942	2.2956	0.726866	-1.41119	-0.481779	-0.128474	0.630975	0.0396759	0	0.0361334	-0.71872	-0.510978	0.765288	0.830142	0.316428	0.449661	-0.0778259
Q91UZ1_Plcb4_30	0.999424	0.817646	0.985464	0.997776	0.981852	0.889059	0.301684	4.88142	1.54256	4.34879	0.953123	5.97846	-0.0463443	0.57226	-0.206825	0.618605	-0.160481	-0.779086	-0.01275	0.047	-0.0245	0.06175	-0.01175	-0.0735	0.932892	0.324981	0.701043	0.367385	0.802949	0.252438	-0.086756	1.04531	-0.396908	0.952341	-0.257285	-1.22687	0.247772	0.289067	-1.44689	-0.806744	0.70999	-0.252934	-1.47061	-0.0613173	-0.778259	-0.0518839	0.841032	1.38866	-0.27239
O35250_Exoc7_32	0.999424	0.976844	0.982766	0.997776	0.978136	0.889308	0.313244	0.747568	4.96694	0.994448	3.67754	5.88784	0.0425533	-0.0905068	0.424417	-0.13306	0.381864	0.514924	0.001	-0.00925	0.0325	-0.00825	0.0315	0.03975	0.930413	0.841866	0.318644	0.795344	0.428791	0.25776	0.0899713	-0.205765	1.0581	-0.267712	0.829936	1.21201	0.0275302	0.117768	0.369882	0.555463	-0.283996	0.0602224	-0.91775	0.68471	0.337245	-0.882026	0.0582893	-0.502562	-0.765288
Q99MR6_Srrt_34	0.999652	0.74105	0.982766	0.997776	0.976937	0.985993	0.0116606	8.70824	5.68069	7.56187	5.19576	0.536648	0.00134521	-0.690544	-0.604406	-0.691889	-0.605751	0.0861385	0	-0.0665	-0.0495	-0.0645	-0.0495	0.015	0.997319	0.134641	0.270353	0.175312	0.30229	0.883762	0.00346157	-1.65509	-1.17751	-1.47952	-1.09658	0.150604	0.178947	0.695903	-1.20756	-0.965448	0.946654	0.264979	-0.0663434	-0.0204391	0.428042	-0.66152	-0.999246	-0.409985	0.311303
F8VQF9_Trappc10_28	0.999424	0.976844	0.982766	0.997776	0.978136	0.898027	0.675257	0.735879	4.48289	1.23271	2.40108	4.63673	-0.0887245	0.0884456	-0.384121	0.17717	-0.295397	-0.472567	-0.00875	0.00575	-0.034	0.0165	-0.02525	-0.04175	0.856001	0.844135	0.356214	0.752885	0.575297	0.343817	-0.187112	0.202766	-0.974582	0.325277	-0.582092	-1.00176	0.0688256	-0.0749434	-0.837674	-0.0529012	-0.733657	1.04787	0.287488	-0.316806	0.155652	-0.441013	0.14156	1.13738	-0.116739
Q8BH66_Atl1_31	0.999424	0.96481	0.993556	0.997776	0.989398	0.967995	0.0785175	1.13768	0.470368	1.02255	0.532784	1.37038	0.00824973	0.104698	-0.0634619	0.0964481	-0.0717116	-0.16816	0.00125	0.01075	-0.0025	0.0115	-0.00375	-0.01525	0.982083	0.769542	0.897353	0.790214	0.884548	0.729394	0.0231326	0.302599	-0.132845	0.274611	-0.149531	-0.357418	-0.357893	-0.738728	1.01174	-0.238056	-0.0591659	0.144534	-0.254316	0.132854	0.103768	-0.0518839	0.258138	0.0396759	-0.194565
Q3UHU5_Mtcl1_36	0.999424	0.994064	0.982766	0.997776	0.978287	0.924763	1.36612	0.160317	3.11284	1.36213	1.37912	3.4029	-0.206603	-0.0244348	-0.402917	0.182168	-0.196315	-0.378482	-0.01075	0.0075	-0.025	0.02025	-0.01425	-0.0345	0.73011	0.963759	0.488333	0.730781	0.727928	0.456783	-0.356669	-0.0468074	-0.723724	0.355711	-0.359329	-0.779178	-0.770847	0.22483	0.424276	-0.819969	-0.721823	-0.638357	0.375946	0.827784	-0.389129	-0.0907968	0.774415	0.277731	-0.946881
Q8BWF0_Aldh5a1_25	0.999424	0.778454	0.993305	0.997776	0.978136	0.891475	2.22374	6.92855	0.519201	3.83013	2.14156	5.50378	-0.199866	-0.546562	0.0755082	-0.346696	0.275375	0.62207	-0.01625	-0.0525	0.0035	-0.03425	0.01975	0.054	0.599275	0.202836	0.887319	0.413988	0.610722	0.281593	-0.545923	-1.38104	0.145929	-0.859136	0.527994	1.1488	0.839672	-0.942146	1.03349	0.396759	0.354995	-0.192712	-0.099515	0.163513	-0.518839	0.324274	-0.741107	-0.22483	-0.0518839
A2AQC3_Atp9a_31	0.999424	0.833955	0.990592	0.997776	0.978136	0.930402	3.24675	4.31837	1.0364	1.08178	1.99063	3.15345	-0.324022	-0.458506	-0.12027	-0.134484	0.203753	0.338236	-0.0225	-0.038	-0.0085	-0.0135	0.014	0.0275	0.473505	0.369967	0.787698	0.77951	0.632319	0.483787	-0.750305	-0.947153	-0.277784	-0.289054	0.495823	0.731749	0.523074	-0.256949	0.348124	0.317407	0.106499	-0.289067	-0.232202	0.531417	0.713404	0.012971	-0.274793	-0.87287	-0.389129
P03995-2_Gfap_30	0.999424	0.902795	0.982766	0.997776	0.976937	0.873908	5.13269	2.67606	2.93118	1.61969	17.3663	9.08592	1.07012	0.712227	-0.625883	-0.357896	-1.69601	-1.33811	0.09425	0.07325	-0.05825	-0.019	-0.1525	-0.1335	0.306712	0.540001	0.509192	0.688701	0.0183386	0.123426	1.08852	0.638838	-0.688557	-0.414756	-2.89684	-1.70881	-0.481779	-1.67017	-1.01174	-0.64804	-0.603492	0.590179	1.50378	1.48184	-0.856084	-1.12847	1.89857	1.62671	2.55528
E9PXF0_Pcdh17_29	0.999424	0.902432	0.982766	0.997776	0.978287	0.952689	6.56188	2.68822	7.6444	1.07807	1.33744	2.08793	-0.644771	-0.452724	-0.819672	0.192047	-0.174901	-0.366948	-0.05225	-0.0325	-0.0695	0.02175	-0.01725	-0.039	0.220705	0.538491	0.172012	0.780177	0.734946	0.618311	-1.32273	-0.641277	-1.48892	0.288152	-0.349624	-0.516881	-0.123886	0.182005	-1.34898	0.211605	-0.0236663	-0.24089	-0.574976	0.45988	1.62137	-1.42681	0.524604	-0.330633	-0.337245
G5E8J3_Wdr11_30	0.999424	0.729383	0.982766	0.997776	0.976937	0.860925	0.239948	9.24188	5.7352	7.72793	5.63493	14.359	-0.0294461	-0.71115	0.608235	-0.681704	0.637681	1.31938	-0.007	-0.06125	0.04225	-0.05225	0.04925	0.1015	0.946248	0.119073	0.266981	0.168736	0.273217	0.0366524	-0.0694545	-1.73518	1.18647	-1.50516	1.16969	2.47143	1.08744	-0.321186	0.141425	1.53414	0.189331	0.578135	-0.641319	-0.23505	-0.298332	-0.894997	-0.333082	-1.30931	-0.363187
P51660_Hsd17b4_31	0.999424	0.699997	0.982766	0.997776	0.976937	0.891475	13.9721	11.2749	3.69468	0.418621	5.63121	5.21869	-0.907308	-0.966048	-0.368555	-0.0587401	0.538753	0.597493	-0.07225	-0.07475	-0.03025	-0.0005	0.042	0.0425	0.0400674	0.0745604	0.427102	0.908109	0.273451	0.300698	-2.42481	-2.03473	-0.83324	-0.118934	1.16907	1.10115	0.523074	0.0749434	-0.663612	0.767068	-0.248497	-0.80698	-0.39806	0	0.441013	-0.687462	-0.0666164	-1.37543	0.350216
E9QMF5_Nav3_35	0.999424	0.940707	0.994326	0.997776	0.978136	0.942313	1.48492	1.74438	0.204385	4.10056	1.515	2.70961	-0.263824	0.251315	-0.0348858	0.515139	0.228938	-0.286201	-0.02	0.0215	-0.0035	0.0435	0.0165	-0.027	0.710408	0.669209	0.954029	0.388995	0.705505	0.535845	-0.384127	0.442612	-0.0593408	0.908122	0.39059	-0.644855	-0.385423	0.203418	-0.826795	0.290957	-0.828322	-1.61396	0.287488	0.521197	-0.116739	-0.324274	0.233157	0.634815	-1.63434
A6ZI44_Aldoa_27	0.999424	0.898649	0.990592	0.997776	0.978136	0.928735	1.18462	2.83069	0.827435	1.26706	1.85809	3.34214	0.161515	0.364845	-0.124367	0.20333	-0.285882	-0.489212	0.01175	0.01825	-0.00175	0.0085	-0.0135	-0.022	0.761268	0.521112	0.826526	0.746954	0.651915	0.463218	0.313848	0.669517	-0.225896	0.333409	-0.467109	-0.767749	-1.15627	0.524604	0.815916	-0.462886	0.686324	0.91538	0.121629	-0.858443	0.479926	1.1155	-0.882667	0.965448	0.570723
Q3UH68_Limch1_31	0.999424	0.983439	0.990592	0.997776	0.978136	0.967995	3.64843	0.561357	0.769966	4.70609	2.01518	1.35875	-0.317752	0.0596267	-0.0953984	0.377379	0.222354	-0.155025	-0.0285	0.00825	-0.003	0.03875	0.0255	-0.01325	0.431675	0.878748	0.837536	0.338369	0.628756	0.73135	-0.825813	0.157261	-0.211311	1.01485	0.501092	-0.354712	-0.908498	0.374717	0.304609	0.0529012	-0.319496	0.1084	-0.353831	-0.500758	0.025942	0.246449	0.383044	-0.211605	-0.376158
Q921K2_Parp1_35	0.999424	0.992423	0.985464	0.997776	0.978136	0.965771	0.756731	0.261745	1.59432	0.311919	2.27501	1.53614	-0.0844461	-0.0372568	0.179708	0.0471893	0.264154	0.216965	-0.0095	-0.00725	0.013	0.00425	0.0225	0.01825	0.840092	0.941511	0.692736	0.930696	0.592242	0.70208	-0.208103	-0.0755908	0.408628	0.0895968	0.555997	0.395538	0.330363	0.556723	-0.68537	0.581914	0.437827	0.204756	-0.619205	-0.296367	0.972823	-0.998765	-0.28312	0.22483	0.415071
P24270_Cat_29	0.999424	0.761778	0.985248	0.986722	0.978136	0.913395	0.991062	7.82197	1.91147	11.0346	3.32521	3.98003	0.157423	-0.920114	-0.335877	-1.07754	-0.4933	0.584237	0.02325	-0.066	-0.0245	-0.08725	-0.04775	0.0395	0.795965	0.165121	0.643952	0.0788022	0.465027	0.399942	0.2669	-1.52044	-0.478798	-1.99868	-0.764146	0.885672	-0.867202	-0.717316	-0.68537	1.48123	0.26033	-0.517913	1.09467	0.347465	-1.03768	-0.285361	-0.0832705	-1.71929	0.985794
Q505F5_Lrrc47_28	0.999424	0.636978	0.982766	0.997776	0.984181	0.91574	8.97643	16.0645	4.50762	4.58785	0.643674	3.8515	-0.704392	-1.11883	-0.595233	-0.414438	0.109158	0.523597	-0.05975	-0.1025	-0.05425	-0.04075	0.0055	0.04625	0.126578	0.0247488	0.354191	0.347708	0.862249	0.411955	-1.69521	-2.72811	-0.978937	-0.994308	0.178729	0.862262	1.17003	0.567429	-1.45777	-0.0793519	-0.544326	0.264979	0.298545	-0.255489	-0.376158	-0.453984	-1.02423	-0.0396759	0.739346
Q6IR34_Gpsm1_28	0.999424	0.969778	0.982766	0.997776	0.995691	0.977911	1.83617	1.04626	2.5582	0.513798	0.244391	0.837093	-0.262818	-0.167945	-0.302214	0.0948723	-0.0393961	-0.134268	-0.025	-0.021	-0.02925	0.006	-0.00425	-0.01025	0.655214	0.785911	0.554856	0.888424	0.945281	0.82469	-0.462822	-0.280458	-0.614238	0.144593	-0.0706434	-0.228382	-0.481779	0.513898	-0.620096	0.238056	0.544326	-1.33694	0.099515	0.500758	1.40087	-0.103768	-0.0915975	-1.01835	-0.246449
Q99K48_Nono_31	0.999424	0.998567	0.982766	0.997776	0.976937	0.873908	1.7032	0.0429105	8.06532	1.80607	4.49734	9.18598	-0.195645	-0.00481838	-0.618046	0.190826	-0.422401	-0.613227	-0.018	-0.002	-0.054	0.018	-0.036	-0.054	0.675585	0.990168	0.156123	0.659771	0.35503	0.120615	-0.433435	-0.0126935	-1.55322	0.456171	-0.976911	-1.72269	-0.137651	-0.449661	-0.565702	-0.476111	0.757323	-0.626313	-0.121629	0.0510978	0.376158	0.103768	0.22483	0.119028	0.778259
B9EJ86_Osbpl8_32	0.999424	0.859684	0.982766	0.997776	0.978136	0.925749	10.2789	3.71751	7.2549	6.22085	1.81337	3.38251	-0.984659	-0.341762	-0.718178	0.642896	0.266481	-0.376416	-0.08125	-0.01925	-0.0535	0.064	0.02775	-0.03625	0.0937805	0.424863	0.188152	0.238734	0.658662	0.458933	-1.8886	-0.838624	-1.42875	1.26772	0.45732	-0.775337	-0.688256	-0.802965	0.794158	0.105802	-0.863821	0.734713	-1.14995	-0.378124	0.298332	0.181594	0.632856	-0.19838	1.10253
Q9JHK4_Rabggta_29	0.999424	0.902432	0.982766	0.997776	0.976937	0.949204	1.00007	2.69566	5.40566	3.85577	6.48872	2.40945	-0.135014	0.28002	0.548841	0.415034	0.683854	0.26882	-0.0125	0.019	0.04225	0.0335	0.05475	0.02125	0.794316	0.537569	0.288027	0.41155	0.224454	0.574189	-0.269114	0.642646	1.13198	0.86382	1.3079	0.584047	1.17003	0.289067	-0.282851	0.634815	-0.627158	0.554046	-0.984093	0.132854	0.27239	-0.025942	-0.22483	0.714167	-0.25942
P84091_Ap2m1_28	0.999424	0.779063	0.982766	0.997776	0.977711	0.976593	0.487387	6.79469	5.85836	5.01835	4.08448	0.946922	0.0606625	0.605298	0.484732	0.544636	0.424069	-0.120567	0.0045	0.046	0.0415	0.0435	0.037	-0.0065	0.893843	0.209185	0.259516	0.314894	0.390438	0.804096	0.137529	1.35988	1.20663	1.06848	0.903875	-0.255832	0.385423	0.053531	0.88119	0.886096	0.556159	0.758802	-0.508632	-0.296367	1.53058	0.700433	-0.0582893	0.515787	0.363187
P61222_Abce1_30	0.999424	0.805042	0.982766	0.997776	0.978136	0.983501	0.184501	5.44479	4.15991	4.50324	3.45107	0.633489	-0.0218056	-0.471626	-0.388735	-0.44982	-0.36693	0.0828903	-0.003	-0.0395	-0.037	-0.0345	-0.034	0.0005	0.958407	0.285444	0.383715	0.354549	0.451745	0.864273	-0.0537247	-1.14064	-0.917536	-0.979521	-0.787849	0.176126	0.316598	-0.663785	-0.554823	0.330633	0.106499	0.951514	-0.110572	-0.0510978	0.428042	-0.843113	-0.0249811	-0.462886	-0.012971
P05201_Got1_28	0.999424	0.822675	0.99706	0.997776	0.981636	0.918829	1.40828	4.73459	0.0611386	7.10024	1.02617	3.64104	-0.174664	0.468033	-0.0107952	0.642697	0.163868	-0.478828	-0.01825	0.03425	0.00725	0.0545	0.0255	-0.029	0.723056	0.336156	0.986021	0.194974	0.789556	0.43241	-0.36646	1.02001	-0.0180338	1.40762	0.275253	-0.823626	-1.28016	0.481779	1.01174	-0.462886	0.118332	0.361334	-0.740834	-0.643832	0.466955	1.03768	-0.116579	0.277731	0.687462
P28867_Prkcd_31	0.999424	0.99857	0.982766	0.997776	0.978136	0.912824	1.86691	0.01395	3.50804	2.19717	1.72	4.05578	0.266584	0.00245949	0.493048	-0.264124	0.226464	0.490588	0.024	0.00825	0.0455	-0.01375	0.0215	0.03525	0.650592	0.996793	0.445858	0.602952	0.672977	0.393026	0.46955	0.00414048	0.798661	-0.540289	0.436705	0.899211	0.165181	-0.374717	1.35986	-0.0925772	-0.106499	0.638357	-0.563919	0.183952	-1.12847	-0.025942	0.474642	-0.22483	-1.05065
P05202_Got2_29	0.999424	0.939547	0.982766	0.997776	0.976937	0.873908	1.12584	1.79356	9.42439	0.482461	7.7354	7.58783	0.149654	0.211249	0.892287	0.0615954	0.742633	0.681038	0.013	0.01425	0.079	0.00325	0.066	0.06275	0.771641	0.661674	0.114172	0.894857	0.168446	0.174268	0.299737	0.453476	1.75674	0.136196	1.50238	1.4811	0.853437	0.342598	1.5992	0.317407	0.508826	0.554046	-0.552861	-0.367904	0.570723	0.025942	-0.433006	0.22483	0.583694
F8WHW6_Pip5k1c_30	0.999424	0.986392	0.982766	0.997776	0.978287	0.873908	7.81129	0.433469	9.92267	6.54525	1.38359	8.65649	0.572701	0.0490716	0.711326	-0.52363	0.138625	0.662254	0.0475	0.00325	0.05675	-0.04225	0.00925	0.0515	0.165528	0.905009	0.101797	0.221551	0.727178	0.136255	1.51833	0.122981	1.83011	-1.31982	0.360368	1.64357	0.578135	0.0214124	0.456913	0.608364	0.0591659	0.638357	0.187973	0.22483	-0.726375	0.233478	-0.0416352	-0.449661	0.0518839
Q7TNM2_Trim46_30	0.999424	0.814546	0.990592	0.997776	0.999125	0.912824	1.1917	4.99886	1.09897	4.47831	0.0110684	4.06336	-0.187811	-0.785878	-0.189468	-0.598067	-0.00165787	0.596409	-0.00625	-0.072	-0.00125	-0.06375	0.005	0.06875	0.76003	0.316311	0.776431	0.35659	0.997455	0.392341	-0.315538	-1.0657	-0.292996	-0.975152	-0.00328306	0.900687	-0.275302	1.08133	0.0108789	-0.661265	0.070999	0.361334	-0.59709	0.327026	0.66152	0.103768	-1.76533	-1.22995	-0.207536
Q91ZW3_Smarca5_36	0.999424	0.951578	0.982766	0.997776	0.978136	0.891475	0.85517	1.49319	2.38396	2.96966	1.4373	5.63615	0.131677	-0.219214	0.294798	-0.350891	0.163121	0.514012	0.00075	-0.0365	0.01725	-0.03525	0.0165	0.05175	0.821264	0.709056	0.577569	0.5047	0.718241	0.27314	0.233079	-0.386031	0.578649	-0.696724	0.372785	1.1707	0.330363	0.353305	0.0870311	0.185154	0.48516	0.686535	-0.265373	-0.602954	0.25942	-0.53181	-1.06586	0.238056	0.479926
Q8CJH3_Plxnb1_35	0.999424	0.750728	0.982766	0.997776	0.995691	0.942943	4.29771	8.24058	3.4537	3.49449	0.252407	2.56605	0.36136	0.784951	0.400811	0.423592	0.0394519	-0.38414	0.0265	0.0645	0.02975	0.04	0.00325	-0.03675	0.371731	0.149949	0.451471	0.447251	0.943538	0.553854	0.943426	1.58422	0.788475	0.797052	0.0728984	-0.616018	0.56437	-1.08133	0.924705	-0.19838	0.544326	0.144534	-0.453346	-0.183952	-0.505868	1.59543	0.457988	0.19838	-0.207536
Q924C1_Xpo5_32	0.999424	0.636978	0.982766	0.94344	0.983653	0.860925	2.40866	21.2288	3.18862	18.6138	0.825949	14.4325	-0.260333	-1.47226	-0.366229	-1.21192	-0.105896	1.10603	-0.0225	-0.13025	-0.036	-0.10575	-0.0135	0.09225	0.574293	0.00753569	0.479886	0.0137601	0.826809	0.0360374	-0.584356	-3.49371	-0.73827	-3.09867	-0.225496	2.48195	0.784612	-0.374717	-0.326366	0.700941	0.378661	0.831069	-0.0221145	0.0204391	-0.596665	-1.1155	-1.1075	-0.819969	-0.116739
P29533_Vcam1_30	0.999424	0.761778	0.982766	0.997776	0.976937	0.901999	1.31729	7.7277	17.1975	6.0927	15.4354	4.41441	-0.150692	-0.802354	-1.31989	-0.651662	-1.1692	-0.517538	-0.0075	-0.06675	-0.1075	-0.05725	-0.1	-0.04275	0.738364	0.168745	0.0190655	0.245884	0.0286061	0.361875	-0.345258	-1.50563	-2.87484	-1.24697	-2.62031	-0.962939	-0.702021	-1.46675	-0.369882	-0.409985	1.04132	0.252934	0.331717	0.102196	-1.34898	0.311303	-0.383044	0.542238	0.453984
P16014_Chgb_31	0.999424	0.827072	0.982766	0.997776	0.978136	0.99707	4.59259	4.54778	3.39694	1.65186	1.74976	0.196654	0.90579	0.501119	0.463083	-0.404671	-0.442707	-0.0380358	0.0815	0.04225	0.036	-0.03725	-0.0455	-0.00825	0.347329	0.350932	0.45741	0.683619	0.668381	0.955729	0.995652	0.987522	0.777834	-0.422039	-0.443424	-0.057158	-1.28016	-0.396129	0.892068	0.991898	-0.792822	-1.56578	2.21145	2.12567	0.869055	-0.25942	0.64951	-0.899321	-0.778259
P28740-2_Kif2a_32	0.999424	0.984233	0.985248	0.997776	0.995116	0.970819	2.59251	0.533855	1.8333	1.80404	0.353979	1.2131	0.218447	0.0515777	0.177732	-0.16687	-0.0407151	0.126155	0.01825	0.004	0.012	-0.01225	-0.00625	0.006	0.550489	0.88433	0.655647	0.66008	0.921727	0.756293	0.621862	0.149958	0.461748	-0.455724	-0.101151	0.320429	0.0688256	0.256949	-0.456913	0.476111	0.0236663	-0.1084	0.132687	0.45988	0.12971	-0.181594	0.183195	-0.290957	-0.285361
Q9R0H0_Acox1_29	0.999424	0.948482	0.982766	0.997776	0.976937	0.860925	0.414196	1.53921	6.07182	1.30849	8.15559	12.2493	0.225848	0.642797	-2.58546	0.416949	-2.81131	-3.22826	-0.0065	0.0395	-0.2125	0.048	-0.206	-0.254	0.909034	0.701583	0.247069	0.739863	0.152912	0.0595765	0.117761	0.39659	-1.24163	0.343288	-1.56757	-2.17093	-6.37325	0.417542	0.0217578	-4.32468	1.43181	1.84281	-3.62677	1.33876	1.27116	0.700433	1.35731	-0.674491	2.39963
Q9Z1G3_Atp6v1c1_29	0.999424	0.859451	0.982766	0.997776	0.976937	0.88621	1.1263	3.74326	12.0717	1.48081	7.17598	6.5098	0.158628	0.357491	0.865649	0.198864	0.707021	0.508157	0.009	0.02975	0.07125	0.02275	0.06225	0.0395	0.77156	0.422351	0.062062	0.711081	0.191603	0.223367	0.299847	0.843366	2.14151	0.383141	1.41604	1.3123	0.495544	0.653078	0.652733	0.806744	-0.22483	1.13218	-0.851406	-0.275928	0.53181	-0.428042	0.299774	0.171929	-0.142681
Q8R0G9_Nup133_30	0.999424	0.859079	0.982766	0.997776	0.984181	0.973661	1.59478	3.75126	2.55471	1.80152	0.684052	1.11591	-0.205946	-0.429517	-0.292515	-0.223571	-0.0865685	0.137002	-0.017	-0.0405	-0.02575	-0.0215	-0.00875	0.01275	0.692662	0.421574	0.555302	0.660463	0.854269	0.773409	-0.409112	-0.844837	-0.613532	-0.45517	-0.189217	0.297145	0.330363	-0.128474	-0.359003	0.502562	0.911154	0.313156	-0.420175	-0.112415	0.830142	-0.466955	-0.499623	-0.0661265	1.21927
F8VQC1_Srp72_31	0.999424	0.710649	0.982766	0.997776	0.978136	0.967995	3.57017	10.3344	8.93109	3.02897	1.89655	1.37261	0.595338	1.09138	0.913761	0.496046	0.318424	-0.177622	0.04075	0.09125	0.075	0.0525	0.03425	-0.01825	0.439524	0.0925894	0.127906	0.497855	0.646167	0.72902	0.811371	1.89738	1.68351	0.708279	0.475488	-0.357936	-0.0275302	0.995677	0	0.0396759	1.39631	0.505868	-1.50378	-0.664271	0.596665	-0.596665	0.766088	0.952222	0.635578
Q8R5H1_Usp15_30	0.999424	0.742283	0.990592	0.997776	0.976937	0.888846	6.76945	8.57698	1.17637	0.661918	4.76538	6.30932	-0.511205	-0.583478	-0.111193	-0.0722727	0.400013	0.472286	-0.044	-0.049	-0.008	-0.003	0.036	0.039	0.210404	0.138772	0.762717	0.858634	0.333781	0.233921	-1.35575	-1.63527	-0.311602	-0.183634	1.02337	1.28023	0.247772	0.331892	0.0761522	0.396759	0.26033	0.0843113	-0.309602	-0.582515	0.168623	-0.246449	-0.216503	-0.542238	0.27239
Q3U2I3_Fam160a2_28	0.999424	0.793716	0.993556	0.997776	0.978136	0.896363	2.70779	6.16181	0.275263	2.30735	2.37018	4.85615	-0.230436	-0.433098	0.0359128	-0.202662	0.266349	0.469011	-0.02125	-0.04075	0.00125	-0.0175	0.0225	0.04	0.536069	0.242002	0.938585	0.587848	0.579404	0.326877	-0.645042	-1.25852	0.0793152	-0.563338	0.575729	1.0396	0.963558	0.578135	-0.402519	-0.343858	0.272163	-0.156578	-0.099515	-0.286148	-0.376158	-0.0648549	-0.441333	-0.19838	-0.0778259
Q3USB7_Plcl1_32	0.999424	0.953928	0.993556	0.997776	0.978136	0.976593	1.89338	1.42812	0.29623	0.540485	1.43847	0.970485	-0.209522	-0.146668	-0.037911	0.062854	0.171611	0.108757	-0.019	-0.011	-0.003	0.01	0.016	0.006	0.646639	0.71976	0.934065	0.882981	0.718046	0.799745	-0.475322	-0.371063	-0.0851682	0.151706	0.373056	0.261658	-0.123886	-0.342598	0.805037	0.105802	-0.461494	0.493824	-0.51969	0.245269	-0.155652	0.12971	0.299774	-0.264506	-0.53181
Q9JLB0-2_Mpp6_34	0.999424	0.761778	0.993556	0.986722	0.976937	0.873908	5.31255	7.81496	0.354796	15.7113	5.91788	7.16296	0.575853	-0.860117	-0.0557722	-1.43597	-0.631625	0.804345	0.05225	-0.0855	0.001	-0.13575	-0.05125	0.0845	0.294269	0.165388	0.921553	0.0268454	0.255983	0.192178	1.11841	-1.51913	-0.101387	-2.67487	-1.21602	1.41525	0.440484	0.631666	0.250214	-0.965448	1.39631	0.626313	0.840349	0.0204391	-0.544781	0.0389129	-1.86526	-0.489336	0.726375
G5E884_Pak1_28	0.999424	0.937662	0.996128	0.997776	0.984181	0.950059	0.766079	1.90881	0.158537	3.0345	0.659441	2.3756	0.0935847	-0.211341	0.0193956	-0.304926	-0.0741891	0.230737	0.01325	-0.01225	0.006	-0.0235	-0.00725	0.01625	0.838286	0.644346	0.964154	0.497221	0.859124	0.578681	0.210493	-0.478699	0.0462586	-0.709353	-0.182834	0.577076	0.206477	-0.107062	0.19582	-0.158704	-0.544326	0.301112	0.431232	0.245269	0.298332	-0.635578	0.0666164	-0.515787	-0.207536
Q62383_Supt6h_33	0.999424	0.749538	0.993556	0.997776	0.978136	0.873908	2.23615	8.35791	0.327639	4.22404	2.4395	7.81183	-0.254466	-0.640712	0.0470095	-0.386247	0.301475	0.687722	-0.022	-0.0585	0.0015	-0.0345	0.0235	0.058	0.597565	0.145952	0.927334	0.37809	0.570231	0.165507	-0.548525	-1.60206	0.0938898	-0.930205	0.589977	1.51551	0.646961	1.00638	-0.609217	0.476111	-0.496993	0.69858	-0.265373	0.378124	-0.12971	-0.25942	-0.457988	-0.383534	-0.181594
Q7TMK9_Syncrip_27	0.999424	0.710649	0.985248	0.997776	0.999055	0.891475	2.16841	10.1825	1.88799	6.28816	0.0488319	5.28874	-0.296229	-1.07932	-0.305989	-0.783096	-0.00976067	0.773335	-0.0255	-0.10325	-0.02425	-0.07575	0.00125	0.077	0.606958	0.0958854	0.647441	0.235063	0.988819	0.295887	-0.534279	-1.875	-0.473697	-1.27859	-0.0144221	1.11315	0.646961	1.40251	-0.78328	-0.925772	0.52066	-0.69858	1.01726	-0.45988	-0.220507	0.350216	-1.5072	-1.37543	1.15442
Q61739-2_Itga6_31	0.999424	0.947745	0.982766	0.997776	0.978136	0.975499	0.247497	1.5908	3.97845	1.08647	2.65922	1.07115	-0.0380093	-0.216073	-0.360963	-0.178064	-0.322954	-0.14489	-0.0025	-0.0275	-0.02675	-0.023	-0.02425	-0.00125	0.944605	0.693299	0.400087	0.77867	0.542098	0.781422	-0.0715819	-0.408228	-0.88497	-0.290191	-0.634503	-0.286306	0.0412954	-0.0642372	-0.174062	-0.462886	-0.331329	1.16831	0.530747	-0.735808	-0.363187	0.363187	-1.03255	0.952222	-0.337245
E9QP09_Cul9_35	0.999424	0.993948	0.990592	0.997776	0.976937	0.982461	3.55977	0.176015	0.898288	3.72261	5.28492	0.665923	0.344864	-0.0234339	-0.103234	-0.368298	-0.448098	-0.0797996	0.0255	-0.0125	-0.01625	-0.036	-0.04175	-0.00575	0.440578	0.960281	0.813151	0.424364	0.296147	0.857843	0.809343	-0.0513029	-0.243686	-0.839411	-1.11155	-0.184574	-0.137651	-0.481779	-0.184941	0.238056	-0.177498	0.24089	0.508632	0.654052	-0.713404	0.376158	-0.333082	0.42321	-0.220507
Q6NS60_Fbxo41_29	0.999424	0.808959	0.985248	0.997776	0.978136	0.950658	5.08176	5.27376	1.79099	0.11807	2.11039	2.26365	0.443688	0.457066	0.211637	0.013378	-0.232052	-0.24543	0.03825	0.03725	0.0235	0.001	-0.01475	-0.01575	0.31033	0.296909	0.662065	0.97318	0.615122	0.593793	1.07943	1.11198	0.452458	0.0346298	-0.521393	-0.553844	-0.853437	0.203418	0.478671	-0.251281	0.0591659	0.493824	-0.221145	0.173732	-0.246449	0.311303	-0.00832705	0.502562	-0.66152
B1ASZ3_Gk_29	0.999424	0.724442	0.990592	0.997776	0.976937	0.860925	4.49285	9.65923	1.00944	3.66061	6.30549	11.9337	0.662769	1.14655	-0.194594	0.48378	-0.857363	-1.34114	0.0585	0.09125	-0.016	0.03475	-0.0745	-0.10925	0.355398	0.108163	0.792604	0.430467	0.234127	0.0640659	0.977886	1.79778	-0.27119	0.827967	-1.27863	-2.12407	0.0963558	-1.88429	0.533065	-0.42321	-0.319496	1.69827	0.331717	0.0408782	1.05065	0.894997	0.00832705	1.73252	0.894997
A0A0A6YY83_Pcdh7_28	0.999424	0.898103	0.982766	0.997776	0.978136	0.873908	7.17817	2.89788	9.6738	4.38489	2.28745	7.3015	-0.770594	-0.365774	-1.03664	0.40482	-0.266047	-0.670867	-0.058	-0.01975	-0.0765	0.04025	-0.0185	-0.05875	0.191506	0.513112	0.1078	0.364344	0.590547	0.186144	-1.42012	-0.682766	-1.79361	0.958717	-0.558588	-1.43681	-1.37651	0.0107062	-0.543944	-0.0793519	-0.780989	-0.216801	0.287488	-0.214611	-0.233478	0.518839	0.541258	-0.132253	-0.492897
A2AEE7_Celsr2_34	0.999424	0.793716	0.982766	0.997776	0.978136	0.976593	4.30186	6.11809	8.09578	0.96994	2.12903	0.980106	-0.387747	-0.503447	-0.615085	-0.1157	-0.227339	-0.111638	-0.031	-0.04425	-0.0485	-0.01125	-0.0175	-0.00625	0.371376	0.24445	0.155032	0.799845	0.612487	0.797975	-0.944163	-1.25143	-1.55784	-0.261671	-0.525343	-0.264031	-0.426719	0.331892	-0.413398	-0.0925772	-0.473327	0.337245	0.608147	-0.163513	-0.583694	0.181594	-0.241484	0.489336	0.765288
Q9QYB5-2_Add3_28	0.999424	0.820534	0.993556	0.997776	0.978136	0.901999	2.70665	4.76427	0.242946	1.69286	2.35425	4.41752	0.256171	0.421232	0.0297572	0.165061	-0.226414	-0.391475	0.02275	0.0335	0.002	0.01275	-0.02075	-0.0335	0.53621	0.333867	0.945596	0.677196	0.581534	0.361616	0.644814	1.02514	0.0702438	0.431092	-0.572438	-0.963486	-0.151416	-0.53531	-0.326366	0.330633	0.165664	0.180667	-0.276431	0.153293	0.4021	-0.116739	-0.0499623	0.64804	-0.350216
Q8JZN5_Acad9_30	0.999424	0.939035	0.996976	0.997776	0.984181	0.954712	0.707067	1.80269	0.0672233	3.26369	0.64011	1.97053	-0.0840619	0.195185	-0.00935744	0.279246	0.0747044	-0.204542	-0.007	0.017	-0.0005	0.026	0.0065	-0.0195	0.849754	0.660284	0.98464	0.471662	0.862957	0.635253	-0.195343	0.455487	-0.0198146	0.753452	0.1778	-0.491679	-0.53684	-0.374717	0.0979099	0.555463	0.0354995	-0.493824	-0.0884578	-0.0102196	0.0389129	0.479926	0.199849	-0.158704	0.765288
A6H5Z3_Exoc6b_29	0.999424	0.977957	0.982766	0.997776	0.984181	0.888846	5.12596	0.718232	7.55224	4.12633	0.660772	6.27938	0.499868	0.071384	0.590955	-0.428484	0.0910873	0.519571	0.03875	0.00225	0.05	-0.0345	0.01125	0.04575	0.307188	0.847572	0.175702	0.386694	0.858861	0.235539	1.08693	0.198229	1.47473	-0.912744	0.183179	1.27542	-0.302833	0.364011	0.750643	0.132253	-0.591659	1.13218	-0.0221145	0.0613173	-0.648549	-0.337245	-0.174868	0.0264506	-0.557752
H3BIZ7_Frmd4a_30	0.999424	0.955058	0.993556	0.997776	0.976937	0.957604	4.24957	1.39197	0.389791	2.89806	4.5462	1.81749	-0.54481	-0.213603	0.0793887	0.331207	0.624199	0.292992	-0.04525	-0.013	0.0015	0.03425	0.04675	0.0125	0.375875	0.725776	0.914157	0.513091	0.351059	0.658038	-0.934874	-0.362716	0.110989	0.682693	0.985433	0.458405	0.344128	0.396129	-1.38162	1.34898	-0.875655	-0.927425	-0.221145	0.23505	0.376158	-0.726375	0.441333	-0.555463	-1.1155
Q9Z140_Cpne6_28	0.999424	0.793716	0.98281	0.997776	0.976937	0.873908	1.72266	6.17615	2.20527	2.82788	4.32246	10.5918	-0.260636	-0.643064	0.273485	-0.382429	0.534121	0.916549	-0.031	-0.0685	0.0175	-0.0355	0.0485	0.084	0.672564	0.241204	0.601829	0.521449	0.369619	0.0872603	-0.437766	-1.26084	0.541486	-0.668857	0.946201	1.92946	0.688256	0.856496	-0.315488	0.277731	0.993986	-0.289067	-0.0774006	-1.25701	0.220507	-0.492897	-1.19909	-0.687716	0.428042
A2AG50_Map7d2_33	0.999424	0.947745	0.985248	0.997776	0.981636	0.900679	0.618553	1.56598	1.68539	2.64276	1.02843	4.46304	-0.0966167	0.234854	-0.218068	0.33147	-0.121451	-0.452921	-0.0085	0.024	-0.0215	0.0345	-0.013	-0.0475	0.867251	0.697271	0.678362	0.544156	0.789145	0.357846	-0.172325	0.402635	-0.429057	0.631933	-0.275806	-0.971473	0.0137651	-0.0214124	-0.359003	0.0132253	-0.804656	-0.0120445	0.387003	0.562076	0.882026	-0.609636	0.974264	0.211605	-0.817171
Q62245_Sos1_35	0.999424	0.963709	0.985627	0.997776	0.978136	0.999272	1.38892	1.17087	1.42915	2.71088	3.31931	0.0554357	-0.136369	0.135629	0.142554	0.271998	0.278922	0.00692414	-0.0145	0.01675	0.009	0.03325	0.0235	-0.00975	0.726287	0.763683	0.71959	0.535689	0.46566	0.987317	-0.36197	0.310569	0.37095	0.645593	0.763028	0.016365	0.289067	-0.0749434	0.130547	0.0529012	-0.437827	-0.1084	-0.110572	-0.0613173	0.194565	-0.27239	0.857686	-0.409985	-0.544781
F8VQ95_Tacc1_29	0.999424	0.993581	0.982766	0.997776	0.980381	0.949147	1.24299	0.18822	2.66782	1.02299	1.10609	2.43615	-0.135415	-0.0226314	-0.24987	0.112783	-0.114455	-0.227238	-0.00825	-0.00125	-0.0175	0.009	-0.00925	-0.01825	0.751106	0.957587	0.541025	0.790135	0.77516	0.570671	-0.327741	-0.0547874	-0.636321	0.274718	-0.294678	-0.589528	-0.151416	0.0214124	-0.19582	-0.0132253	-0.449661	0.45769	-0.0221145	0.132854	0.350216	-0.337245	-0.0249811	0.581914	-0.298332
P63328_Ppp3ca_27	0.999424	0.953148	0.982766	0.997776	0.978287	0.982461	0.698796	1.46111	2.32431	0.594715	1.31088	0.657007	0.0758444	0.146229	0.222756	0.0703844	0.146911	0.0765267	0.0055	0.00525	0.02025	0.00175	0.01475	0.013	0.851374	0.714314	0.585557	0.872024	0.739456	0.859606	0.193207	0.378665	0.566319	0.166051	0.343408	0.182257	-0.220242	-0.171299	0.630975	0.0925772	-0.295829	0.45769	-0.51969	0.102196	-0.0389129	0.116739	-0.541258	0.489336	-0.25942
P58404_Strn4_27	0.999424	0.938384	0.985717	0.997776	0.997385	0.916594	1.49261	1.84693	1.40337	3.71803	0.140842	3.76376	0.181851	-0.227223	0.163493	-0.409074	-0.018358	0.390716	0.01525	-0.02975	0.01475	-0.043	-0.0005	0.0425	0.709151	0.653593	0.723875	0.424813	0.96809	0.420363	0.385878	-0.465199	0.364993	-0.838566	-0.0411712	0.846208	0.206477	0.642372	-0.0979099	-0.185154	0.201164	-0.192712	0.906692	-0.275928	-0.53181	0.246449	-1.0159	0.304182	0.570723
Q91YQ5_Rpn1_28	0.999424	0.879417	0.982766	0.997776	0.978136	0.953317	3.39469	3.25171	6.33354	0.209543	1.5692	1.9866	-0.428751	-0.396126	-0.629656	0.0326247	-0.200905	-0.23353	-0.032	-0.024	-0.0485	0.01	-0.0165	-0.0265	0.457647	0.472965	0.232619	0.952896	0.696755	0.632907	-0.778385	-0.751294	-1.28347	0.0608474	-0.402902	-0.49514	0.357893	-0.460367	-0.369882	-0.542238	1.04132	-0.578135	-0.265373	-0.408782	0.428042	0.103768	0.36639	-0.978673	1.25818
Q3UHU8_Gtf2i_34	0.999424	0.82863	0.985248	0.997776	0.978136	0.87879	0.231622	4.50803	1.76659	4.71593	1.44276	6.81775	0.0303757	-0.431503	0.212059	-0.461878	0.181683	0.643562	0.0015	-0.0415	0.01825	-0.041	0.01675	0.05775	0.948064	0.354158	0.665796	0.337604	0.717338	0.208078	0.0671041	-0.980566	0.447077	-1.01656	0.374042	1.36111	0.412954	1.01709	-0.424276	0.0793519	0.70999	0.192712	-0.574976	0.0306587	0.25942	-0.856084	-0.641183	-0.251281	0.66152
H7BX64_Slmap_32	0.999424	0.838747	0.982766	0.997776	0.978136	0.873908	0.10968	4.18128	3.58171	3.98423	3.67959	7.46829	0.0132403	0.480765	-0.437267	0.467525	-0.450507	-0.918032	0.00225	0.037	-0.032	0.03675	-0.03425	-0.071	0.975062	0.381832	0.438358	0.399555	0.428589	0.179131	0.0322012	0.92276	-0.812354	0.887159	-0.830313	-1.46279	-0.757081	-0.813671	0.924705	-1.0448	0.0118332	0	-0.442289	0.541637	-0.53181	0.959852	0.124906	1.42833	-0.53181
P46096_Syt1_29	0.999424	0.793716	0.982766	0.997776	0.978136	0.973661	1.61202	5.89514	3.62687	3.01397	1.48507	1.11641	0.177223	0.514506	0.368288	0.337283	0.191065	-0.146218	0.0125	0.0355	0.03275	0.025	0.02025	-0.00475	0.689918	0.257327	0.433824	0.499577	0.710383	0.773319	0.413002	1.21509	0.820723	0.705362	0.383754	-0.297267	-0.0550605	-0.278361	1.12052	0.0264506	-0.212997	0.831069	-0.0884578	-0.480319	0.168623	0.882026	-0.36639	0.714167	0.155652
Q5U430_Ubr3_29	0.999424	0.984233	0.982766	0.997776	0.976937	0.873908	1.12026	0.533508	8.49034	0.321031	10.0246	7.81194	-0.111918	-0.0688895	0.720025	0.0430289	0.831943	0.788915	-0.011	0.0025	0.05975	0.0155	0.07075	0.05525	0.772634	0.884401	0.141568	0.928746	0.0994346	0.165503	-0.29839	-0.149866	1.61749	0.0921265	1.84426	1.51553	0.770847	1.15627	-0.239335	0.899321	-0.153831	0.204756	-0.331717	-0.45988	0.0648549	-0.246449	0.657837	-1.0448	0.116739
Q6PDS3_Sarm1_29	0.999424	0.979988	0.982766	0.997776	0.978136	0.971837	1.56322	0.657455	2.39316	1.84109	3.77642	1.18212	-0.170131	0.0995047	0.304363	0.269636	0.474494	0.204858	-0.017	-0.0005	0.028	0.0185	0.045	0.0265	0.697714	0.859517	0.576347	0.654472	0.419139	0.761707	-0.401968	0.182493	0.580544	0.463859	0.848094	0.313063	-0.729551	0.963558	-0.0870311	1.17705	-0.22483	0.433601	0.0552861	-0.838004	1.28413	-0.713404	-0.674491	0.608364	0.428042
O55201_Supt5h_29	0.999424	0.778195	0.990592	0.997776	0.978136	0.873908	2.71692	7.01842	1.0596	1.25061	3.59902	7.6282	-0.309244	-0.466538	0.111639	-0.157294	0.420883	0.578178	-0.02925	-0.04075	0.011	-0.0095	0.04025	0.04975	0.534943	0.198682	0.783502	0.749788	0.436614	0.172655	-0.646867	-1.3952	0.283439	-0.32952	0.815424	1.48732	0.344128	0.888615	-0.163183	0.277731	0.425994	0.758802	-0.652376	-0.868662	-0.181594	-0.194565	-0.324755	-0.264506	0.207536
Q8BKI2_Tnrc6b_34	0.999424	0.983618	0.996959	0.997776	0.978136	0.988943	2.46262	0.55381	0.138554	1.82277	2.3441	0.416675	0.267969	0.0590599	0.0150523	-0.208909	-0.252917	-0.0440077	0.022	0.0065	-0.00025	-0.0135	-0.02225	-0.00875	0.567202	0.880276	0.9686	0.657239	0.582895	0.908516	0.595435	0.155261	0.0405167	-0.459841	-0.57034	-0.118341	-0.261537	-0.117768	-0.0761522	-0.0793519	-0.130165	-0.481779	1.01726	0.0715369	-0.0907968	-0.27239	0.374717	-0.370309	-0.53181
P37040_Por_26	0.999424	0.94872	0.993305	0.997776	0.976937	0.976593	3.90823	1.52576	0.530348	5.59	4.74274	0.988037	-0.388867	0.165057	0.0563186	0.553923	0.445185	-0.108738	-0.03425	0.01675	0.0065	0.053	0.04075	-0.01225	0.406609	0.703759	0.885045	0.276058	0.335526	0.796519	-0.873486	0.393465	0.148899	1.16452	1.01948	-0.265984	0.192712	-0.117768	0.0652733	0.105802	-0.118332	0.264979	-1.14995	-0.531417	0.856084	-0.337245	0.241484	-0.0793519	-0.0907968
Q8BWT1_Acaa2_25	0.999424	0.947745	0.985248	0.997776	0.978287	0.989943	0.851855	1.55194	1.9791	0.824191	1.33279	0.375078	0.155726	0.266406	0.314258	0.110679	0.158531	0.047852	0.0125	0.0115	0.0235	0.001	0.011	0.01	0.821891	0.69953	0.634002	0.827144	0.735735	0.917259	0.232246	0.399453	0.493415	0.225246	0.348536	0.10698	0.165181	-0.267655	-0.0543944	0.529012	0.378661	-0.903336	0.364888	-0.102196	0.155652	0.194565	-0.791069	0.62159	1.08956
O88685_Psmc3_26	0.999424	0.682162	0.982766	0.997776	0.982344	0.949204	9.57819	12.1454	5.21347	1.76944	0.880373	2.40249	-0.730874	-0.928934	-0.598787	-0.19806	0.132087	0.330148	-0.059	-0.08475	-0.04	-0.02375	0.019	0.04275	0.1102	0.0610187	0.30106	0.665359	0.816512	0.57511	-1.78503	-2.16124	-1.09981	-0.448096	0.239181	0.582616	-0.481779	1.28474	0.0870311	-0.859645	-0.0828322	-0.325201	0.431232	-0.521197	0.142681	-0.0907968	-1.09084	-0.251281	0.687462
O08539_Bin1_28	0.999424	0.636978	0.982766	0.997776	0.978287	0.891475	7.59116	16.0459	2.95511	4.94584	1.29732	5.20885	0.528514	0.906384	0.351166	0.377869	-0.177348	-0.555218	0.0425	0.07375	0.033	0.03325	-0.0095	-0.04275	0.174134	0.0248545	0.506395	0.320196	0.741768	0.30138	1.48438	2.72542	0.693135	1.05611	-0.340226	-1.0995	-0.743316	0.128474	1.14228	-0.687716	-0.236663	0.192712	0.409117	0.183952	0.570723	0.583694	0.482969	0.42321	-0.376158
G3X928_Sec23ip_33	0.999424	0.82608	0.985248	0.997776	0.978136	0.960265	0.657791	4.56604	1.80936	5.50106	2.56642	1.73688	0.0693574	-0.3671	-0.187802	-0.436458	-0.25716	0.179298	0.00925	-0.0345	-0.012	-0.04175	-0.02125	0.0205	0.859451	0.349459	0.659271	0.281769	0.553806	0.670366	0.182573	-0.990712	-0.456496	-1.14974	-0.615814	0.440607	0.0963558	0.0963558	0.348124	-0.674491	-0.0828322	0.277023	0.0774006	0.623393	0.0778259	-0.0518839	-0.532931	-0.343858	0
E9Q4K0_Ablim2_28	0.999424	0.774887	0.990592	0.997776	0.976937	0.891475	9.61497	7.35731	0.799152	0.476122	6.45383	5.06051	0.733884	0.671473	0.105743	-0.0624113	-0.628141	-0.56573	0.059	0.05125	0.0125	-0.00575	-0.0465	-0.04075	0.109271	0.183768	0.831926	0.896165	0.226265	0.311853	1.79049	1.44824	0.218735	-0.134491	-1.30234	-1.07444	-1.15627	0.192712	0.271972	-0.700941	0.165664	0.831069	0.143744	-0.0204391	-0.570723	0.946881	-0.00832705	0.502562	0.12971
F8WHU5_Pds5b_33	0.999424	0.729383	0.990592	0.997776	0.978136	0.88621	4.42171	9.17112	1.1278	1.42982	2.89886	6.42145	-0.464077	-0.644021	-0.120793	-0.179945	0.343284	0.523229	-0.0385	-0.0515	-0.011	-0.011	0.0275	0.0385	0.361267	0.121029	0.771295	0.719479	0.512996	0.227958	-0.96534	-1.7246	-0.299948	-0.37141	0.682022	1.2982	0.454249	-0.0428248	-0.141425	0.700941	0.840155	-0.277023	-1.00621	0.0408782	0	-0.635578	-0.0499623	-0.436435	0
Q6ZPS6_Ankib1_31	0.999424	0.996407	0.982766	0.997776	0.977711	0.95484	1.18295	0.0941313	2.35706	0.771999	4.04641	1.95472	0.117585	0.0139312	-0.237077	-0.103654	-0.354662	-0.251008	0.00675	-0.0075	-0.02375	-0.01225	-0.0305	-0.01825	0.761562	0.978559	0.581157	0.837144	0.393876	0.637571	0.313448	0.0276852	-0.573099	-0.211988	-0.897042	-0.488266	-0.646961	-0.31048	-0.184941	0.317407	-0.0473327	0.0963558	0.309602	0.23505	-0.804201	0.0907968	-0.258138	1.1506	-0.233478
O88544_Cops4_27	0.999424	0.778195	0.982766	0.997776	0.976937	0.924763	5.26048	7.02933	11.4743	0.693974	4.21308	3.54094	0.624499	0.727334	1.15794	0.102834	0.533437	0.430602	0.041	0.06	0.0915	0.021	0.0505	0.0295	0.297819	0.198183	0.0712153	0.85232	0.379046	0.442493	1.10965	1.39692	2.05558	0.191947	0.926826	0.80503	-0.275302	0.128474	1.52304	0.409985	-0.0118332	0.770847	-1.11678	0.0102196	-0.12971	-0.025942	0.841032	-0.62159	0.0389129
Q91W43_Gldc_28	0.999424	0.985153	0.982766	0.997776	0.978136	0.924763	1.10812	0.485685	3.63155	0.670982	2.77184	3.54042	0.173242	0.0824793	0.52042	-0.0907623	0.347179	0.437941	0.0195	0.0035	0.0455	-0.014	0.026	0.04	0.774798	0.894193	0.433356	0.856844	0.528222	0.442546	0.295456	0.137085	0.821612	-0.185989	0.656964	0.804934	1.28016	0.203418	-0.565702	0.687716	0.141998	0.45769	0.342774	-0.725589	-0.12971	0.415071	-0.907648	0.476111	0.441013
O08749_Dld_24	0.999424	0.838708	0.993556	0.997776	0.978136	0.95021	3.45907	4.18586	0.302556	0.635795	1.80576	2.36142	0.32728	0.411581	0.0508412	0.0843013	-0.276439	-0.36074	0.022	0.0235	-1.38778e-17	0.0035	-0.022	-0.0255	0.450913	0.381429	0.932705	0.863815	0.659818	0.580574	0.790504	0.923578	0.0869309	0.176824	-0.455648	-0.574171	0.165181	-1.49887	1.06613	-0.542238	0.106499	0.34929	0.453346	-0.613173	-0.285361	0.869055	-0.466315	0.515787	0.142681
Q91V35_Ptpra_31	0.999424	0.974244	0.982766	0.997776	0.978136	0.924467	0.250514	0.904981	2.25171	0.619369	2.61582	3.55065	-0.0278312	-0.0907422	0.2332	-0.062911	0.261031	0.323942	-0.008	-0.01275	0.012	-0.00275	0.02	0.02275	0.943949	0.811899	0.595428	0.867088	0.547542	0.441504	-0.0724312	-0.245571	0.551212	-0.172526	0.625784	0.80684	0.275302	-0.107062	-0.29373	0.753843	-0.402328	0.252934	-0.143744	-0.122635	-0.25942	-0.376158	-0.0582893	0.0264506	0.116739
Q8R050_Gspt1_30	0.999424	0.774887	0.982766	0.997776	0.99685	0.924763	2.95361	7.41216	3.37855	3.39063	0.159831	3.45982	-0.305486	-0.608712	-0.323629	-0.303226	-0.0181431	0.285083	-0.0265	-0.0525	-0.02875	-0.024	-0.00225	0.02175	0.50657	0.181461	0.459351	0.458075	0.963867	0.450836	-0.69366	-1.45678	-0.774349	-0.777529	-0.0466246	0.789871	0.0275302	0.0856496	-0.0435155	0.145478	-0.449661	0.409512	0.0110572	0.316806	-0.207536	-0.596665	-0.0416352	-0.0793519	-0.246449
O08529_Capn2_28	0.999424	0.784952	0.985464	0.997776	0.983958	0.93564	2.4308	6.51038	1.48444	1.63911	0.745398	2.98867	0.278585	0.481221	0.168499	0.202636	-0.110086	-0.312721	0.01725	0.03825	0.01175	0.023	-0.0055	-0.0285	0.571373	0.223337	0.710487	0.685629	0.842287	0.502497	0.588909	1.31463	0.383655	0.419062	-0.20501	-0.69988	-0.770847	-0.289067	0.402519	0.529012	-0.343162	1.1924	-0.0774006	-0.45988	-0.0518839	0.635578	0.433006	0.105802	0.0907968
P36916_Gnl1_27	0.999424	0.961936	0.985248	0.997776	0.978136	0.938564	0.948558	1.27251	1.74376	0.616126	3.44077	2.86496	-0.125527	-0.242847	0.22247	-0.11732	0.347997	0.465317	-0.0065	-0.0365	0.0235	-0.028	0.03	0.058	0.803793	0.746018	0.669305	0.867736	0.452817	0.517016	-0.2564	-0.334785	0.442029	-0.171676	0.785919	0.675744	0.605665	0.256949	1.00086	-0.132253	-0.189331	-0.1084	0.71872	-0.0817565	-0.389129	1.40087	-1.7237	0.581914	0.79123
A0A0R4J0Z1_Pdia4_30	0.999424	0.993456	0.990592	0.997776	0.992493	0.972291	0.894062	0.223799	0.625203	1.35611	0.405215	1.15982	0.160896	-0.0377715	0.0983569	-0.198668	-0.0625395	0.136128	0.0225	-0.00175	0.018	-0.02225	-0.0045	0.01775	0.813943	0.949774	0.865924	0.731793	0.910916	0.765628	0.242835	-0.0648978	0.173925	-0.354308	-0.115186	0.307707	0.261537	0.0214124	0.48955	-0.42321	-0.899321	1.22854	-0.210087	0.480319	0.66152	0.0518839	-0.59122	-0.317407	-0.12971
P35486_Pdha1_28	0.999424	0.852088	0.993556	0.997776	0.978136	0.910104	2.30939	3.89887	0.338312	1.96307	2.64449	4.19432	0.269659	0.58511	-0.0527569	0.315451	-0.322416	-0.637867	0.02225	0.0385	-0.00075	0.01825	-0.023	-0.04125	0.587572	0.407486	0.925058	0.636345	0.54394	0.380687	0.563816	0.871939	-0.0968411	0.490392	-0.631548	-0.924158	0.0412954	-0.76014	0.48955	-1.19028	0.366828	0	0.187973	-0.68471	-0.674491	1.47869	-0.849359	1.17705	-0.012971
Q80ZX0_Sec24b_25	0.999424	0.998036	0.982766	0.997776	0.978136	0.932995	0.570051	0.0660627	2.7872	0.689874	3.48835	3.08118	0.0810324	-0.00857881	-0.292354	-0.0896112	-0.373387	-0.283775	0.00625	-0.00475	-0.02525	-0.009	-0.0315	-0.0225	0.876991	0.984904	0.526357	0.853125	0.447884	0.491905	0.159556	-0.0194912	-0.660108	-0.190886	-0.794826	-0.717826	-0.330363	-0.0428248	-0.576581	0.0925772	-0.650824	0.999692	0.287488	0	0.389129	-0.298332	-0.183195	0.370309	0.726375
P21447_Abcb1a_30	0.999424	0.833987	0.982766	0.997776	0.985444	0.87879	2.44485	4.29317	3.8564	5.73825	0.601839	6.81845	0.332123	-0.769426	0.444647	-1.10155	0.112524	1.21407	0.026	-0.09525	0.0315	-0.11925	0.0055	0.12475	0.569527	0.37212	0.411491	0.266793	0.870595	0.208044	0.591794	-0.942922	0.862844	-1.18963	0.167783	1.36183	1.63805	-0.342598	-0.0435155	0.780293	1.63298	0.843113	-0.19903	-0.69493	0.246449	0.389129	-3.31416	-0.145478	-0.0518839
Q8BRF7_Scfd1_29	0.999424	0.986392	0.985248	0.997776	0.978136	0.977911	1.18244	0.451591	1.73755	1.43199	2.89296	0.876401	-0.136221	0.0620475	0.185062	0.198269	0.321283	0.123015	-0.0115	0.009	0.0125	0.0225	0.024	0.0015	0.761651	0.901241	0.670262	0.71912	0.513694	0.817259	-0.313326	0.127889	0.440654	0.371911	0.680864	0.238261	0.53684	-0.0321186	-0.543944	0.370309	0.0236663	-0.45769	-0.928807	0.408782	0.856084	-0.765288	0.383044	-0.634815	-0.0778259
Q99MN9_Pccb_26	0.999424	0.963662	0.990592	0.997776	0.978136	0.912824	0.653554	1.21102	1.06269	0.995023	3.91016	4.07679	0.148347	0.290116	-0.24222	0.141769	-0.390566	-0.532335	0.025	0.02125	-0.0095	-0.00175	-0.0345	-0.03275	0.860289	0.756655	0.782944	0.795239	0.406428	0.39113	0.181506	0.320206	-0.284222	0.267854	-0.872454	-0.903001	-0.247772	-0.984971	0.565702	-0.0264506	0.0473327	0.0963558	0.39806	0.327026	0.337245	0.778259	-0.949283	1.26963	1.2971
Q8BG32_Psmd11_26	0.999424	0.699997	0.982766	0.999475	0.978287	0.9657	10.1021	11.5	7.79969	0.0433105	1.37679	1.55382	-0.797851	-0.803941	-0.621964	-0.00608968	0.175887	0.181976	-0.068	-0.07	-0.0495	1.38778e-17	0.0185	0.0185	0.0976756	0.070795	0.16597	0.990077	0.728318	0.699227	-1.86256	-2.06751	-1.51272	-0.0128099	0.358788	0.399555	-0.289067	0.492485	-0.750643	0.0529012	-0.757323	0.180667	0.298545	-0.91976	0.285361	-0.12971	-0.557912	-0.819969	0.363187
Q3LAC4_Prex2_32	0.999424	0.993456	0.993556	0.997776	0.976937	0.998254	5.09069	0.200571	0.349761	5.45726	5.57692	0.173063	1.16143	0.041129	0.0664721	-1.1203	-1.09496	0.025343	0.08625	-0.00425	0.0025	-0.0885	-0.08375	0.00475	0.309693	0.954867	0.922622	0.284626	0.27689	0.960934	1.08139	0.0583124	0.100001	-1.14317	-1.16073	0.0504266	-0.633195	-0.053531	0.380761	-0.555463	2.34297	2.90272	-1.21629	-0.510978	-1.2063	0.596665	-0.14156	-0.211605	1.54355
Q60625_Icam5_29	0.999424	0.937662	0.983453	0.997776	0.976937	0.988493	12.5859	1.91613	2.09354	4.92835	9.36013	0.49552	1.08208	0.33308	0.237196	-0.749003	-0.844886	-0.0958838	0.091	0.0085	0.01325	-0.0805	-0.07775	0.00275	0.0551324	0.64326	0.617513	0.321488	0.115874	0.892171	2.22462	0.480346	0.517885	-1.05311	-1.74654	-0.139639	0.192712	-0.728022	-0.500429	0.19838	0.449661	0.204756	1.58118	0.306587	-1.01174	1.34898	-1.46556	0.674491	-0.830142
Q8C2E7_Washc5_31	0.999424	0.978482	0.982766	0.997776	0.976937	0.889059	1.40101	0.704544	6.86837	1.82167	4.20839	6.04618	0.175133	-0.115293	0.671062	-0.290426	0.495929	0.786355	0.0135	-0.0005	0.05125	-0.012	0.03775	0.04975	0.724268	0.850248	0.205666	0.657405	0.379455	0.248532	0.364775	-0.19471	1.36834	-0.4596	0.925992	1.23787	0.61943	-0.171299	0.29373	1.48123	0.532493	0.289067	-0.939864	0.357684	0.27239	-1.64731	0.849359	-0.396759	-0.12971
Q8K1A6_Cc2d1a_35	0.999424	0.844367	0.982766	0.997776	0.976937	0.873908	6.24298	4.06569	2.77797	1.60529	10.2252	8.03051	0.490456	0.334144	-0.258645	-0.156312	-0.749101	-0.592789	0.0415	0.02225	-0.02175	-0.01725	-0.06325	-0.046	0.237521	0.392131	0.527477	0.690989	0.0949461	0.15738	1.27153	0.90203	-0.658278	-0.411449	-1.87357	-1.54891	-0.61943	0.128474	-0.304609	-0.409985	0.0828322	0.325201	0.851406	0.531417	0.4021	0.181594	0	0.581914	-0.492897
A0A0R4J0S4_Llgl1_27	0.999424	0.750728	0.99706	0.997776	0.978136	0.889059	3.05011	8.23432	0.0585318	4.54126	2.25185	6.02887	0.279929	0.659858	-0.00949267	0.379929	-0.289422	-0.66935	0.02425	0.059	0.00375	0.03675	-0.0205	-0.05725	0.495437	0.150165	0.986613	0.351459	0.595408	0.249524	0.712461	1.58326	-0.0172697	0.986174	-0.551166	-1.23497	-0.936028	-0.802965	1.06613	-0.42321	-0.248497	0.1084	0.099515	0.102196	0.363187	0.752317	0.624528	-0.158704	-0.544781
O08917_Flot1_26	0.999424	0.993456	0.982766	0.997776	0.977711	0.929729	0.702433	0.196635	2.81733	0.493979	4.0564	3.19985	-0.082621	-0.0264435	0.363362	0.0561775	0.445983	0.389806	-0.00975	-0.0055	0.03	0.00625	0.03975	0.0335	0.850661	0.955733	0.522718	0.892487	0.392971	0.478646	-0.194147	-0.057185	0.666072	0.139288	0.898837	0.740643	0.123886	1.16698	-0.815916	0.409985	-0.118332	-0.024089	-0.409117	-0.347465	0.220507	-0.830142	-0.249811	0.185154	0.700433
E9Q1S3_Sec23a_27	0.999424	0.959413	0.982766	0.997776	0.991721	0.916594	1.17688	1.32442	2.29663	2.26789	0.452501	3.74672	-0.140096	0.123406	-0.200492	0.263502	-0.0603958	-0.323898	-0.01575	0.00925	-0.017	0.027	-0.00125	-0.02825	0.762626	0.737154	0.5893	0.593213	0.901052	0.422015	-0.311997	0.346942	-0.560574	0.555114	-0.128014	-0.843083	-0.440484	-0.289067	-0.0108789	0.0661265	-0.307662	0.951514	-0.586033	-0.490539	0.609636	-0.194565	0.166541	0.0396759	0.0778259
Q8BFU3_Rnf214_28	0.999424	0.876244	0.982766	0.997776	0.978136	0.979431	0.0685068	3.31004	5.14941	2.36101	3.43461	0.779619	0.00997687	-0.302808	-0.393163	-0.312784	-0.40314	-0.0903552	0.0045	-0.02225	-0.03375	-0.02475	-0.03825	-0.0135	0.984349	0.466655	0.305534	0.580629	0.45346	0.835676	0.020206	-0.762401	-1.08902	-0.574468	-0.784762	-0.213813	-0.426719	-0.588841	-0.163183	-0.0264506	-0.828322	-0.421557	0.696605	0.960638	-0.428042	-0.856084	0.308101	0.132253	0.233478
Q2M3X8_Phactr1_28	0.999424	0.988251	0.985248	0.997776	0.981636	0.973195	0.659414	0.388141	1.81063	0.19243	0.961488	1.1346	0.0785139	0.0507297	0.203474	-0.0277843	0.12496	0.152744	0.0065	-0.00625	0.02025	-0.01075	0.01375	0.0245	0.859129	0.914505	0.659078	0.956659	0.801403	0.770087	0.182996	0.110629	0.456776	-0.0559814	0.259354	0.30165	0.302833	-0.0963558	0.913826	-0.436435	-0.319496	0.843113	-0.165858	-0.173732	0.298332	0.505868	-0.982591	0.251281	0.220507
Q99LG2_Tnpo2_27	0.999424	0.992202	0.982766	0.997776	0.976937	0.873908	1.05943	0.281034	9.52611	0.726913	11.2826	9.91842	-0.185491	-0.0524133	1.04861	0.133078	1.2341	1.10102	-0.02225	0.0005	0.08075	0.02475	0.103	0.07825	0.783532	0.937339	0.111529	0.84588	0.074428	0.101896	-0.283641	-0.0810013	1.77188	0.20044	2.02692	1.83102	1.66558	0.471073	0.152304	1.28285	0.74549	0.0963558	-1.47061	-0.735808	0.700433	-0.972823	0.524604	-1.08448	0.479926
E9QAQ7_Arid1a_29	0.999424	0.938384	0.982766	0.997776	0.978136	0.983501	0.825909	1.8252	2.5002	2.71255	3.37179	0.632054	0.0996982	-0.181266	-0.253204	-0.280964	-0.352902	-0.0719384	0.00775	-0.0155	-0.0255	-0.02125	-0.03325	-0.012	0.826817	0.656871	0.562315	0.535482	0.460067	0.864559	0.225698	-0.460435	-0.602461	-0.645927	-0.772945	-0.175751	-0.357893	-0.460367	-0.402519	0.42321	-0.638991	0.192712	0.641319	0.419002	-0.479926	-0.324274	0.241484	0.0529012	-0.466955
P14685_Psmd3_31	0.999424	0.974244	0.98316	0.997776	0.978136	0.938564	5.91498	0.950565	2.1228	6.20957	1.59421	2.83832	-0.464419	0.106267	-0.254169	0.570685	0.21025	-0.360436	-0.0385	0.00775	-0.018	0.04825	0.0205	-0.02775	0.256154	0.803422	0.613366	0.239355	0.692753	0.520197	-1.21823	0.256907	-0.524094	1.2659	0.408555	-0.670405	-1.00485	0.492485	-0.620096	0.608364	-0.911154	-0.0481779	-0.364888	-0.0408782	0.687462	0.726375	-0.0333082	-0.462886	0.142681
Q3TPX4_Exoc5_28	0.999424	0.805621	0.985248	0.997776	0.979167	0.954608	0.42987	5.36569	1.7655	4.37115	1.25999	1.97233	-0.0563977	-0.493718	-0.236531	-0.43732	-0.180133	0.257187	0.00125	-0.03975	-0.02225	-0.039	-0.0235	0.0155	0.90576	0.290691	0.665962	0.365498	0.748171	0.63499	-0.122	-1.12741	-0.446837	-0.956292	-0.331435	0.492067	0.509309	-1.22051	-0.206699	0.515787	-0.0473327	-0.469735	-0.0331717	0.868662	0.25942	-0.830142	-0.291447	-0.568688	-0.428042
Q80X80_C2cd2l_27	0.999424	0.943337	0.982766	0.997776	0.978136	0.938683	3.75734	1.70529	6.22176	0.94917	2.20385	2.83008	-0.437406	-0.283126	-0.707867	0.15428	-0.270461	-0.424741	-0.0285	-0.01375	-0.05325	0.01675	-0.02475	-0.0415	0.420984	0.675259	0.238685	0.80368	0.602026	0.521186	-0.845904	-0.433954	-1.26553	0.256532	-0.541115	-0.668807	-0.178947	-1.19909	0.48955	-0.383534	-0.52066	-0.180667	-0.132687	0.643832	-1.45275	0.363187	0.524604	0.991898	-0.415071
A0A0R4J0Q5_Lmnb2_31	0.999424	0.729383	0.982766	0.959121	0.976937	0.967995	6.73556	9.2322	5.68964	18.238	13.6005	1.398	0.515897	-0.679948	-0.518024	-1.19584	-1.03392	0.161924	0.04575	-0.06275	-0.047	-0.1065	-0.09275	0.01375	0.212053	0.119338	0.269796	0.0150036	0.0436467	0.724769	1.35037	-1.73373	-1.17898	-3.04329	-2.35881	0.363831	0.454249	-0.53531	-0.446034	-0.84642	0.390495	0.517913	0.862464	0.991297	-0.998765	-0.0907968	-0.574566	-0.357083	0.27239
A0A286YDI8_Sec24c_29	0.999424	0.832822	0.993556	0.997776	0.998901	0.908546	0.315093	4.34314	0.369269	4.70892	0.0726519	4.32716	0.042413	-0.381554	0.0535222	-0.423967	0.0111092	0.435076	0.00925	-0.02775	0.00575	-0.035	-0.0035	0.0315	0.930017	0.367863	0.918487	0.338149	0.98341	0.369219	0.0904849	-0.951537	0.105365	-1.01534	0.0213994	0.947564	0.440484	-0.610254	0.141425	1.12415	0.0354995	1.04787	-0.287488	0.255489	-0.12971	-0.025942	-0.158214	-0.330633	0.116739
P46471_Psmc2_29	0.999424	0.735753	0.982766	0.997776	0.978136	0.91574	6.59739	9.02992	2.83648	2.32124	1.55993	3.85617	-0.494947	-0.77208	-0.301115	-0.277133	0.193832	0.470965	-0.0415	-0.07375	-0.0215	-0.03025	0.02	0.05025	0.218908	0.125028	0.520418	0.585971	0.698244	0.411512	-1.3284	-1.70346	-0.669853	-0.566224	0.400802	0.863095	-0.137651	1.09203	-0.522186	0	0.0473327	0.301112	-0.630262	-0.0613173	0.648549	-0.557752	-1.13248	-0.409985	0.415071
Q9JMA1_Usp14_26	0.999424	0.786071	0.985248	0.997776	0.976937	0.860925	4.50385	6.41193	1.7069	1.30315	9.01519	12.0676	-0.563528	-0.718542	0.248723	-0.155014	0.812252	0.967265	-0.05275	-0.06375	0.0115	-0.009	0.06425	0.07325	0.354499	0.228458	0.67501	0.740773	0.125453	0.0621218	-0.979767	-1.29887	0.433855	-0.341909	1.69539	2.14302	1.12874	0.417542	-0.174062	0.64804	-0.816489	-0.252934	-0.619205	0.45988	-0.4021	-0.337245	-0.0249811	-1.08448	-0.79123
Q6ZPJ0_Tex2_36	0.999424	0.898649	0.993556	0.997776	0.978136	0.942313	1.39707	2.83259	0.312737	0.883094	1.5317	2.75143	0.180636	0.310486	-0.0452311	0.12985	-0.225867	-0.355717	0.0185	0.0355	-0.005	0.019	-0.0235	-0.0425	0.724924	0.520884	0.930521	0.816001	0.702797	0.53071	0.363863	0.669893	-0.0897589	0.240071	-0.394394	-0.65319	0.922263	-0.0963558	-0.663612	-0.767068	0.331329	-1.03583	0.696605	0.306587	0.12971	-0.583694	1.00757	0.264506	-0.570723
Q6P2B1_Tnpo3_26	0.999424	0.811776	0.982766	0.997776	0.976937	0.873908	1.25995	5.09285	2.69809	3.46161	4.25288	8.07598	-0.198532	-0.753219	0.428583	-0.554687	0.627115	1.1818	-0.016	-0.05925	0.031	-0.04125	0.047	0.08825	0.748178	0.309539	0.537268	0.45065	0.375588	0.155741	-0.331756	-1.08161	0.642392	-0.790888	0.933892	1.55665	2.16112	-0.299774	0.0543944	0.409985	1.00582	-0.180667	-1.02832	0.0204391	0.428042	-0.285361	-0.216503	-2.32765	-0.324274
Q8BHL5-2_Elmo2_29	0.999424	0.939644	0.982766	0.997776	0.976937	0.891475	0.718075	1.75745	7.80571	2.73771	9.1668	5.41569	0.0859304	-0.186268	-0.657004	-0.272198	-0.742934	-0.470736	0.00625	-0.017	-0.056	-0.02125	-0.06225	-0.041	0.847603	0.667199	0.16574	0.532389	0.121149	0.287363	0.198181	-0.445501	-1.51364	-0.65095	-1.71791	-1.13415	-0.715786	-0.717316	0.130547	-0.595139	-0.307662	0.301112	0.774006	0.306587	-0.337245	0.415071	0.22483	-0.317407	-0.181594
Q91ZJ5_Ugp2_28	0.999424	0.963764	0.982766	0.997776	0.978136	0.873908	7.03771	1.1673	9.78355	5.45169	1.7999	8.24483	0.809266	0.187449	1.04219	-0.621817	0.232924	0.854741	0.0725	0.01025	0.09425	-0.06025	0.02175	0.082	0.197801	0.764311	0.10511	0.284991	0.660709	0.149802	1.39809	0.309735	1.80976	-1.14152	0.45436	1.58147	0.646961	0.246243	1.47953	0.0925772	0.0118332	1.3008	0.353831	-0.132854	-0.66152	-0.0648549	-1.00757	0.780293	-0.233478
Q8CH72_Trim32_25	0.999424	0.943117	0.990592	0.997776	0.978287	0.938564	2.94422	1.70885	1.13412	4.86694	1.328	2.85667	0.317147	-0.187487	0.139816	-0.504634	-0.177331	0.327304	0.0205	-0.02975	0.009	-0.04825	-0.0115	0.03675	0.507666	0.674707	0.770173	0.326066	0.736546	0.518004	0.691823	-0.434712	0.301469	-1.04259	-0.347417	0.674024	0.371658	0.685197	-0.39164	-0.64804	0.070999	0.939469	0.298545	-0.582515	-0.12971	-0.376158	-1.02423	0.238056	0.012971
Q3TES0_Iqsec3_30	0.999424	0.784952	0.990592	0.997776	0.981468	0.904935	2.32807	6.4976	0.82761	3.10575	1.07317	4.36744	0.306935	0.71497	0.133214	0.408035	-0.173721	-0.581756	0.01775	0.056	0.0085	0.04025	-0.00925	-0.0495	0.58505	0.223996	0.826493	0.489131	0.781057	0.36581	0.567697	1.31258	0.225944	0.723151	-0.286707	-0.954709	-0.0825907	-0.460367	0.968221	-1.2564	-0.757323	0.999692	-0.276431	-0.102196	-0.713404	1.1155	0.59122	0.502562	0.4021
F8WIZ7_Osbpl6_29	0.999424	0.749538	0.982766	0.997776	0.995691	0.976593	9.29964	8.38464	8.58535	0.733102	0.234842	0.944636	0.681216	0.595707	0.713821	-0.0855094	0.0326042	0.118114	0.05525	0.044	0.05725	-0.00925	0.002	0.01125	0.117499	0.145056	0.138505	0.844675	0.947362	0.804519	1.74357	1.60612	1.63177	-0.202031	0.0679524	0.255265	0.289067	-0.438954	1.03349	-0.0925772	-0.473327	0.289067	0.630262	0.214611	-0.181594	-0.0778259	-0.0832705	0.661265	-0.674491
P30275_Ckmt1_27	0.999424	0.91703	0.991737	0.986722	0.976937	0.976593	6.32467	2.38714	0.56595	10.9318	5.11944	1.0206	-0.676568	0.341536	0.12589	1.0181	0.802458	-0.215645	-0.06075	0.02475	0.01775	0.0875	0.0785	-0.009	0.233095	0.577147	0.877819	0.0806897	0.307649	0.79057	-1.2847	0.579989	0.158348	1.98368	1.08372	-0.274023	0.275302	0.128474	1.87117	-1.78542	-1.24248	-0.1084	-0.674491	-0.69493	-0.363187	1.45275	-0.0416352	0.304182	-1.27116
Q8BJ71_Nup93_36	0.999424	0.855615	0.996962	0.997776	0.983653	0.924763	1.00367	3.85173	0.0896914	2.42118	0.822266	3.45125	-0.0988116	-0.338063	-0.0100456	-0.239251	0.088766	0.328017	-0.00825	-0.03475	-0.00275	-0.0245	0.0055	0.03	0.793658	0.411934	0.97956	0.57264	0.82751	0.451726	-0.27	-0.863244	-0.0263707	-0.586875	0.224565	0.788265	0.206477	-0.182005	-0.0652733	0.542238	-0.343162	0.337245	0.121629	0.0306587	0.194565	-0.570723	-0.632856	0.19838	0.466955
Q8BWQ6__30	0.999424	0.893169	0.982766	0.997776	0.976937	0.860925	2.96414	3.01359	6.09842	0.330793	15.4737	13.3943	-0.390728	-0.437049	0.698277	-0.0463213	1.089	1.13533	-0.03275	-0.03025	0.0585	0.0045	0.09125	0.08675	0.505343	0.499622	0.24556	0.926661	0.0283551	0.0457693	-0.695719	-0.705471	1.24564	-0.0948316	2.62577	2.33337	1.03238	0.728022	0.282851	1.0448	0.201164	-0.433601	-0.71872	-0.316806	0.324274	-0.752317	0.191522	-1.21673	-0.311303
Q80TA9_Epg5_29	0.999424	0.844367	0.982766	0.997776	0.978136	0.96689	0.315278	4.06667	2.56486	3.26564	1.83394	1.45173	0.0414727	0.472136	0.266503	0.430663	0.225031	-0.205633	0.00025	0.04	0.022	0.04175	0.02175	-0.02	0.929977	0.392043	0.554005	0.471451	0.655551	0.715858	0.0905363	0.902206	0.615588	0.753823	0.461828	-0.376234	-0.399188	0.417542	-0.304609	0.581914	-0.473327	0.758802	-0.685548	-0.204391	1.31007	-0.856084	0.399698	0.264506	0.298332
E9PV41_Diaph1_33	0.999424	0.918371	0.982766	0.997776	0.976937	0.873908	0.250825	2.34377	3.19146	2.77624	4.51371	7.41542	-0.0419544	-0.347015	0.500248	-0.30506	0.542203	0.847263	-0.0075	-0.0275	0.03475	-0.018	0.04225	0.06025	0.943882	0.582939	0.479572	0.527686	0.353695	0.181325	-0.0725186	-0.571027	0.738834	-0.65862	0.979768	1.45452	1.03238	-0.792259	1.30547	0.304182	-0.48516	0.0481779	-0.331717	0.449661	-1.05065	-0.635578	0.424679	-0.277731	-1.06362
B2RXC1_Trappc11_28	0.999424	0.819364	0.982766	0.997776	0.983653	0.953317	4.4176	4.85019	7.94498	0.601783	0.816137	1.98729	0.510126	0.417746	0.633562	-0.0923794	0.123436	0.215816	0.0355	0.0345	0.04875	0.001	0.01325	0.01225	0.36161	0.327326	0.16051	0.870606	0.828679	0.632806	0.964615	1.03994	1.5349	-0.16791	0.223015	0.495289	0.275302	-0.246243	0.772401	0.608364	0.721823	1.18036	-0.0663434	-0.91976	-0.142681	0.596665	0.449661	-0.357083	-0.635578
E9QAQ5_Gsk3b_27	0.999424	0.963662	0.993556	0.997776	0.984181	0.980231	1.19471	1.20424	0.439987	0.158501	0.674349	0.754021	-0.135308	-0.156844	-0.0564267	-0.0215353	0.0788817	0.100417	-0.009	-0.0195	-0.002	-0.0085	0.007	0.0155	0.759501	0.757838	0.903652	0.964162	0.85618	0.840616	-0.316259	-0.318542	-0.124643	-0.0462815	0.186704	0.20728	0.426719	0.267655	-0.598339	0.0264506	-0.0354995	0.264979	0.0884578	-0.510978	0.726375	-0.0778259	-0.940956	0.0132253	0.25942
Q91V89_Ppp2r5d_27	0.999424	0.796663	0.982766	0.986722	0.976937	0.888846	0.133821	5.7429	2.24752	11.2411	4.73442	6.2941	-0.032364	0.961429	0.428296	0.993793	0.46066	-0.533133	0.0025	0.09225	0.04675	0.09175	0.04425	-0.0475	0.969656	0.266508	0.596003	0.0751426	0.336169	0.234742	-0.0391916	1.19046	0.550347	2.02878	1.01804	-1.27779	-0.178947	0.139181	0.239335	-0.105802	0.0828322	-0.0722669	-1.3711	-0.388343	1.24521	0.0518839	0.691145	0.238056	1.1155
Q6P9Q6_Fkbp15_29	0.999424	0.990332	0.982766	0.999475	0.978136	0.953317	0.280891	0.332658	2.32604	0.0634573	2.18901	2.01686	-0.0374761	-0.0456245	-0.264627	-0.00814836	-0.227151	-0.219002	-0.005	-0.00425	-0.0245	0.00275	-0.0195	-0.02225	0.93737	0.926263	0.585323	0.985495	0.604086	0.628512	-0.0809532	-0.0953581	-0.56668	-0.018726	-0.537997	-0.50164	-0.357893	0.353305	-0.554823	-0.211605	-0.366828	-0.204756	0.187973	0.521197	0.311303	0.12971	0.391371	-0.727392	-0.635578
Q8C078_Camkk2_29	0.999424	0.832252	0.996891	0.997776	0.995691	0.891475	0.124087	4.36252	0.139545	5.40587	0.311224	5.26091	0.0180613	0.485221	-0.0218668	0.46716	-0.0399282	-0.507088	0.00525	0.041	0.00775	0.03775	0.0025	-0.03525	0.971832	0.366225	0.968379	0.288014	0.930845	0.297789	0.0363731	0.954964	-0.040802	1.13386	-0.0893295	-1.10825	-0.825907	0.149887	0.522186	-0.0925772	0.0354995	0.156578	0.232202	-0.510978	0.856084	0.220507	-0.0749434	0.780293	0.285361
Q8VHK9_Dhx36_29	0.999424	0.976844	0.985248	0.997776	0.978136	0.976593	0.271854	0.743898	1.97836	0.429419	1.56077	1.03969	0.0324303	0.0851534	0.20518	0.0527231	0.17275	0.120027	0.00225	0.004	0.01575	0.00375	0.0135	0.00975	0.939322	0.842578	0.63411	0.905854	0.698108	0.787102	0.0784234	0.204824	0.493246	0.121868	0.400994	0.278645	0.302833	0.321186	-0.48955	0.343858	-0.295829	0.409512	-0.530747	0.204391	0.505868	0.25942	-0.22483	-0.542238	-0.466955
P35922_Fmr1_27	0.999424	0.969778	0.990592	0.997776	0.978136	0.946977	4.16172	1.06092	1.08616	6.31976	2.5703	2.46265	0.486769	-0.139101	0.156336	-0.62587	-0.330434	0.295436	0.047	-0.0125	0.019	-0.0575	-0.028	0.0295	0.383555	0.783264	0.778725	0.233358	0.553312	0.567199	0.919203	-0.284015	0.28989	-1.28367	-0.616599	0.594954	0.0963558	0.995677	-0.446034	-0.529012	-0.378661	0.24089	1.24947	0.327026	-0.830142	0.324274	-0.466315	-0.0925772	-0.648549
Q569Z6_Thrap3_32	0.999424	0.735753	0.982766	0.997776	0.976937	0.929383	4.02501	8.98953	14.5067	1.60663	4.69162	3.24265	-0.465974	-0.688282	-1.00592	-0.222309	-0.539946	-0.317637	-0.0355	-0.053	-0.08425	-0.0155	-0.04875	-0.03325	0.395821	0.126196	0.0354269	0.690776	0.339499	0.473953	-0.894641	-1.6974	-2.48954	-0.411751	-1.01066	-0.748818	-0.234007	-0.117768	-0.88119	-0.767068	0.0236663	-1.15627	0.331717	0.960638	-0.363187	-0.12971	0.424679	-0.661265	0.492897
Q8VEH5_Epm2aip1_27	0.999424	0.779063	0.985248	0.997776	0.976937	0.873908	2.65003	6.79401	1.89948	3.08582	4.82977	9.04229	-0.355265	-0.820999	0.263079	-0.465734	0.618344	1.08408	-0.02975	-0.0845	0.021	-0.05275	0.05075	0.1035	0.543247	0.209218	0.645731	0.491381	0.328869	0.124673	-0.633459	-1.35998	0.476186	-0.719299	1.03443	1.70148	1.52793	0.685197	-0.0543944	-0.22483	0.508826	-1.09605	0.630262	-0.582515	0.181594	0.233478	-1.86526	-0.952222	0.583694
Q3UJB0_Sf3b2_29	0.999424	0.801263	0.982766	0.997776	0.978136	0.999059	1.45447	5.53395	5.38143	3.75215	3.62716	0.0763165	-0.135551	-0.492158	-0.481452	-0.356607	-0.345901	0.0107062	-0.0055	-0.0385	-0.03775	-0.031	-0.03225	-0.00125	0.715407	0.279644	0.289639	0.421488	0.433795	0.982581	-0.377122	-1.1555	-1.12794	-0.844845	-0.820633	0.0224763	0.53684	0.128474	-0.728885	-0.19838	0.473327	0.132489	0.19903	0.316806	0.739346	-0.25942	-0.149887	-0.634815	0.415071
Q6ZQ18_Efr3b_26	0.999424	0.744502	0.982766	0.997776	0.995691	0.929674	3.84869	8.55151	4.51125	3.45743	0.28134	3.23144	0.368051	0.734366	0.402368	0.366315	0.0343168	-0.331998	0.0285	0.06375	0.033	0.03725	0.0045	-0.03275	0.412222	0.139588	0.353896	0.451084	0.937273	0.475177	0.862637	1.63141	0.979538	0.790103	0.0810057	-0.74668	0.234007	-0.22483	0.435155	-0.185154	-0.26033	0.722669	-0.176916	-0.163513	-0.441013	0.93391	0.657837	0.436435	-0.415071
Q3UVL4_Vps51_25	0.999424	0.966493	0.982766	0.997776	0.976937	0.875945	0.92447	1.10393	10.7788	0.23487	8.26403	7.08578	0.109095	0.147471	1.04606	0.0383761	0.936963	0.898586	0.0005	-0.001	0.07775	0.0005	0.07725	0.07675	0.808264	0.775545	0.0835843	0.947356	0.149141	0.195624	0.250419	0.294455	1.95497	0.0680166	1.58279	1.40332	0.481779	0.31048	-0.0870311	2.0896	0.0118332	0.469735	-0.99515	-0.439441	1.08956	-0.583694	-0.816051	-0.489336	-0.168623
O88342_Wdr1_25	0.999424	0.976367	0.982766	0.997776	0.983653	0.929383	2.06031	0.783329	2.86733	2.54983	0.831526	3.28767	0.209246	-0.107073	0.320679	-0.316318	0.111433	0.427751	0.01725	-0.023	0.02275	-0.03825	0.0055	0.04375	0.622256	0.834963	0.516734	0.555926	0.825748	0.469065	0.511322	-0.2149	0.675932	-0.613154	0.226904	0.757385	1.36275	0.31048	-0.282851	0.158704	0.141998	0.421557	0.785063	-0.245269	0.557752	0.505868	-1.19909	-0.0264506	-0.103768
D3Z041_Acsl1_32	0.999424	0.781773	0.982766	0.997776	0.978136	0.951253	0.581162	6.62323	2.99182	3.95532	1.54963	2.22274	0.088752	0.630742	0.332051	0.54199	0.243299	-0.298691	0.00225	0.04525	0.03025	0.045	0.028	-0.017	0.87475	0.217609	0.502132	0.402224	0.699902	0.599413	0.162491	1.33264	0.70029	0.881923	0.398466	-0.545288	-0.550605	-0.214124	1.08789	0.119028	-0.567992	1.26467	-0.287488	-0.940199	0.116739	0.285361	-0.233157	1.46801	-0.479926
A2AP18-2_Plch2_31	0.999424	0.788426	0.982766	0.997776	0.978136	0.999059	3.42241	6.30046	6.4785	2.39926	2.40852	0.0933481	0.370932	0.621841	0.610281	0.250908	0.239349	-0.0115593	0.027	0.05475	0.04475	0.02975	0.01775	-0.012	0.454735	0.234398	0.224983	0.575539	0.574312	0.978735	0.78361	1.28092	1.30664	0.582363	0.583621	-0.0274399	0.523074	-0.192712	0.326366	0.357083	-0.378661	-0.1084	0.563919	-0.0204391	0.350216	-0.103768	0.932629	-0.119028	-0.635578
Q9EPR5_Sorcs2_30	0.999424	0.797483	0.990592	0.997776	0.980018	0.887668	0.315241	5.65572	0.775189	6.0663	1.18302	6.34273	-0.0461924	-0.602454	0.132339	-0.556261	0.178532	0.734793	-0.006	-0.05025	0.00075	-0.04225	0.00675	0.049	0.929985	0.271912	0.836529	0.247383	0.76155	0.232128	-0.090526	-1.17569	0.212646	-1.24268	0.313156	1.28559	0.880968	-1.0385	0.271972	1.12415	0.272163	-0.1084	-0.364888	0.725589	-0.363187	-0.441013	0.174868	-1.07125	-0.181594
Q925I1_Atad3_29	0.999424	0.743417	0.994821	0.986722	0.998166	0.873908	0.0691137	8.56669	0.187963	8.89391	0.123052	8.74712	0.0100546	0.86931	0.0269956	0.859255	0.016941	-0.842314	0.00125	0.0785	0.00075	0.07925	-0.0005	-0.07975	0.984212	0.139101	0.957643	0.129006	0.972064	0.133441	0.0203836	1.63371	0.054669	1.68238	0.0360415	-1.65717	0.151416	-0.877909	0.250214	0.0264506	-0.212997	0.0120445	-0.807177	0.490539	0.233478	0.012971	1.09917	1.57381	0.817171
Q922B2_Dars_29	0.999424	0.862128	0.990592	0.997776	0.992047	0.953087	0.665759	3.61111	1.15593	2.679	0.439691	2.04055	0.188129	0.808015	0.31336	0.619886	0.125231	-0.494655	-0.0015	0.0385	0.0225	0.042	0.024	-0.018	0.857875	0.4354	0.766314	0.539635	0.903714	0.625094	0.184682	0.819125	0.306742	0.639433	0.124579	-0.506815	-2.28501	1.48816	-0.119668	0.661265	-0.425994	1.89098	-1.93501	-0.286148	1.90673	-0.441013	-1.15746	1.41511	1.68623
Q9R1V6_Adam22_25	0.999424	0.708692	0.982766	0.986722	0.976937	0.953317	0.864181	10.7834	8.96813	9.33965	7.43035	1.98787	0.121249	0.979411	0.769113	0.858162	0.647864	-0.210298	-0.00375	0.0685	0.05675	0.07425	0.0605	-0.01375	0.819562	0.0834948	0.12682	0.116422	0.180703	0.632723	0.235345	1.96294	1.68903	1.74905	1.45547	-0.495412	0.0412954	0.321186	0.478671	0.383534	0.070999	0.1084	-0.309602	-1.23657	0.0518839	0.907968	0.00832705	1.0977	-0.466955
B2RUJ5_Apba1_24	0.999424	0.955548	0.993556	0.997776	0.999125	0.957604	0.304813	1.37852	0.310519	1.91889	0.0213019	1.84231	-0.0396483	0.167624	-0.042432	0.207272	-0.0027837	-0.210056	0.0005	0.01375	0.001	0.01525	0.0005	-0.01475	0.932221	0.728028	0.930997	0.642853	0.995107	0.654288	-0.0876271	0.359569	-0.089143	0.480825	-0.00631107	-0.463828	-0.234007	0.406836	-0.718006	0.211605	0.0828322	-0.445646	0.39806	-0.357684	0.518839	0.596665	-0.291447	-0.317407	-0.155652
P60670_Nploc4_27	0.999424	0.955548	0.991737	0.997776	0.978136	0.980354	3.14431	1.38064	0.575646	0.397266	1.60029	0.740395	0.264797	0.199961	0.0723047	-0.0648358	-0.192493	-0.127657	0.02325	0.0015	0.004	-0.01975	-0.01925	0.0005	0.484807	0.727673	0.875861	0.912585	0.691785	0.843258	0.730667	0.360064	0.160904	-0.113112	-0.409924	-0.203797	0.798377	0.471073	-0.772401	0.0529012	0.48516	0.264979	0.641319	-0.0715369	0.635578	0.233478	-1.15746	1.34898	-0.116739
F8VQK3_Gucy1a2_27	0.999424	0.809709	0.982766	0.997776	0.983958	0.873908	1.69844	5.15687	2.8997	7.65714	0.734913	10.2806	0.201654	-0.462236	0.292053	-0.66389	0.0903989	0.754289	0.014	-0.049	0.0175	-0.061	0.0035	0.0645	0.676326	0.305009	0.512897	0.171509	0.844323	0.0937435	0.432374	-1.09225	0.682291	-1.49424	0.202322	1.88403	0.660726	-0.107062	0.380761	0.185154	0.106499	0.0361334	-0.375946	0.991297	-0.311303	-0.0389129	-0.674491	-0.87287	0.0648549
Q9D0K2_Oxct1_24	0.999424	0.974244	0.990592	0.997776	0.976937	0.960092	3.08204	0.869003	0.633449	1.94681	4.58011	1.7478	-0.459697	-0.159105	0.111697	0.300592	0.571394	0.270801	-0.0435	-0.029	0.00825	0.0165	0.05175	0.03525	0.491808	0.818653	0.864281	0.638733	0.348329	0.668683	-0.718649	-0.236581	0.176083	0.486877	0.991334	0.443042	0.880968	1.15627	-0.554823	0.211605	0.295829	0.421557	-0.0110572	-1.29788	0.817171	0.53181	-1.24073	0.502562	1.72514
Q8C0D5_Efl1_27	0.999424	0.699997	0.982766	0.997776	0.976937	0.860925	2.66211	11.5196	5.91989	6.45571	10.0337	21.6633	-0.274125	-0.786051	0.496102	-0.511926	0.770226	1.28215	-0.02475	-0.07025	0.03925	-0.0435	0.064	0.1075	0.541737	0.070476	0.255865	0.226167	0.0992272	0.00681824	-0.635887	-2.07036	1.21666	-1.3055	1.84558	3.53712	0.825907	0.738728	0.228457	0.674491	-0.70999	0.337245	-0.342774	0.102196	-0.557752	-0.726375	-0.64951	-0.727392	-0.492897
E9Q5L4_C530008M17Rik_29	0.999424	0.902432	0.985248	0.997776	0.985444	0.985198	1.55852	2.70475	1.88497	1.43908	0.607008	0.59394	-0.258131	-0.497606	-0.368654	-0.239474	-0.110523	0.128951	-0.027	-0.0455	-0.0445	-0.0165	-0.0175	-0.001	0.69847	0.536444	0.647892	0.717946	0.869559	0.87218	-0.400901	-0.644589	-0.473039	-0.373547	-0.16914	0.165784	0.399188	0.31048	-1.84941	0.806744	-0.378661	-0.493824	0.276431	0.705149	1.10253	-1.53058	0.333082	-0.753843	-0.622607
Q9CZS1_Aldh1b1_24	0.999424	0.974244	0.990592	0.997776	0.976937	0.934517	4.19878	0.877343	1.24556	3.36578	8.66988	3.02494	-0.746594	-0.193329	0.230164	0.553265	0.976758	0.423493	-0.06225	-0.024	0.02225	0.04025	0.0845	0.04425	0.380296	0.817082	0.750662	0.460704	0.135835	0.498318	-0.926151	-0.238691	0.328066	0.772833	1.64385	0.706945	1.01862	-0.149887	0.369882	0.515787	0.993986	-1.01174	-0.79612	-1.33876	1.40087	0.0389129	-1.20742	-0.171929	1.80297
P13020_Gsn_26	0.999424	0.671244	0.993556	0.986722	0.980018	0.873908	1.02187	12.6142	0.408358	10.8721	1.15566	8.44855	0.19305	1.48678	-0.118971	1.29373	-0.312022	-1.60575	0.01625	0.143	0.00675	0.12875	-0.0095	-0.13825	0.790338	0.0547744	0.910257	0.0818068	0.766362	0.142937	0.274479	2.22993	-0.116065	1.97496	-0.306686	-1.61316	-2.62914	-0.492485	2.27369	-1.17705	1.24248	-0.493824	-1.11678	-0.408782	0.220507	1.33601	2.20667	0.634815	0.142681
E9QAQ3_Arhgap26_28	0.999424	0.93712	0.982766	0.997776	0.976937	0.977911	4.00338	1.99589	2.90386	6.73535	7.54666	0.858367	0.458614	-0.219514	-0.327925	-0.678128	-0.786539	-0.108411	0.03925	-0.02625	-0.033	-0.0635	-0.07225	-0.00875	0.397798	0.631555	0.512406	0.212063	0.175928	0.82066	0.890735	-0.497533	-0.683107	-1.35007	-1.4734	-0.233735	0	-1.23121	0	-0.145478	0.875655	-0.686535	0.895635	0.68471	-0.207536	0.389129	-0.516277	-0.608364	-0.363187
P10630_Eif4a2_25	0.999424	0.775598	0.985105	0.997776	0.978136	0.930402	5.20001	7.29377	2.02425	1.43046	1.67167	3.17368	-0.429844	-0.577584	-0.233926	-0.14774	0.195918	0.343659	-0.033	-0.044	-0.017	-0.009	0.016	0.025	0.301995	0.186476	0.627444	0.719373	0.680507	0.48154	-1.09946	-1.43833	-0.503102	-0.371558	0.425943	0.735629	0.220242	0.599547	-0.837674	0.42321	-0.425994	0.180667	0.132687	-0.265708	0.0389129	-0.116739	-0.0582893	-0.833194	0.324274
Q60634_Flot2_27	0.999424	0.775664	0.982766	0.997776	0.998578	0.942313	3.10419	7.09909	3.01553	2.9174	0.0776973	2.65298	0.27645	0.545874	0.285784	0.269425	0.00933428	-0.26009	0.02225	0.04625	0.02425	0.026	0.002	-0.024	0.489307	0.195025	0.499399	0.510811	0.982269	0.542877	0.72293	1.40788	0.704899	0.686492	0.0228726	-0.633518	-0.220242	0.428248	-0.467792	-0.304182	-0.283996	-0.337245	-0.276431	0.296367	-0.194565	-0.194565	0.349736	0.515787	-0.713404
Q9Z2I9_Sucla2_26	0.999424	0.977957	0.990592	0.997776	0.990462	0.994011	0.337355	0.716458	0.938705	0.252371	0.498703	0.297737	0.0497123	0.0864281	0.128677	0.0367158	0.0789652	0.0422494	0.0035	0.01075	0.013	0.00925	0.0095	0.00025	0.925262	0.847919	0.805619	0.943546	0.891517	0.933741	0.0966538	0.197772	0.253742	0.0729485	0.140437	0.0856046	0.247772	-0.663785	1.04437	-0.171929	0.201164	0.975603	-0.862464	-0.173732	-0.492897	-0.0518839	0.316428	0.515787	0.596665
Q8R550_Sh3kbp1_27	0.999424	0.876975	0.982766	0.997776	0.976937	0.989943	8.43902	3.2838	3.68433	5.28817	4.69648	0.374712	-0.875726	-0.353701	-0.395046	0.522025	0.48068	-0.0413453	-0.06925	-0.02175	-0.029	0.0495	0.04025	-0.00925	0.143251	0.469483	0.428122	0.295926	0.339119	0.917337	-1.61418	-0.75741	-0.831332	1.11413	1.0115	-0.106879	0.412954	-0.278361	0.250214	0.0793519	-1.04132	-0.505868	0.630262	-0.541637	-0.246449	0.0907968	0.441333	0.343858	-0.479926
Q8BUR4_Dock1_34	0.999424	0.793716	0.988449	0.997776	0.978136	0.908851	3.94558	6.14121	1.35467	1.80711	2.17222	4.28592	0.491256	0.696578	0.215354	0.205322	-0.275902	-0.481224	0.03525	0.059	0.01675	0.02575	-0.0185	-0.04425	0.403127	0.243153	0.732038	0.659612	0.606426	0.372742	0.88027	1.2552	0.353689	0.456401	-0.534463	-0.940269	-1.12874	-0.0321186	0.718006	-0.105802	0.0828322	0.554046	-0.541804	0.45988	0.466955	-0.233478	0.95761	0.185154	0.778259
Q91VM5_Rbmxl1_33	0.999751	0.993948	0.982766	0.997776	0.976937	0.87879	0.0059329	0.179765	9.60926	0.111461	4.60533	6.82687	0.00138184	-0.0268798	-0.817984	-0.0282617	-0.819366	-0.791104	0.0055	-0.001	-0.06825	-0.0045	-0.07375	-0.06925	0.998635	0.959453	0.109414	0.974662	0.346312	0.207641	0.0017627	-0.0523744	-1.78403	-0.0327198	-0.99579	-1.36259	-0.0688256	-0.663785	-0.598339	-1.67961	0.449661	-2.37276	0.984093	1.20591	-0.894997	1.16739	0.291447	-0.409985	-0.285361
Q8C8N2_Scai_28	0.999424	0.903894	0.982766	0.997776	0.990462	0.982461	3.67864	2.64096	3.03808	1.26451	0.505831	0.659204	-0.402675	-0.247842	-0.328254	0.154833	0.0744212	-0.0804119	-0.03475	-0.0205	-0.026	0.01625	0.00875	-0.0075	0.428683	0.544382	0.496812	0.747393	0.890055	0.859171	-0.831402	-0.631666	-0.709274	0.332806	0.142344	-0.182828	0.0275302	0.53531	-0.750643	0.502562	0.201164	0.879247	-0.276431	-0.786906	0.285361	-0.116739	-0.00832705	0.476111	0.207536
P30416_Fkbp4_29	0.999424	0.636978	0.982766	0.997776	0.992431	0.951845	11.361	15.4436	8.07093	1.99426	0.424601	2.1632	1.15852	1.44454	1.07293	0.286018	-0.0855897	-0.371608	0.089	0.1185	0.093	0.0315	0.004	-0.0275	0.0730964	0.0285523	0.155922	0.631792	0.906859	0.607687	2.04694	2.63806	1.55416	0.497115	-0.120459	-0.532829	-0.812142	1.0385	1.12052	-1.28285	0.378661	0.843113	-1.05044	0.23505	1.24521	-0.453984	0.73278	0.0264506	-0.103768
Q6XE40_Mpp3_29	0.999424	0.793716	0.985248	0.997776	0.98027	0.950658	4.71637	5.98785	1.97827	1.33759	1.11691	2.2603	0.541241	0.747094	0.340948	0.205853	-0.200293	-0.406146	0.04375	0.0585	0.03175	0.01675	-0.012	-0.02875	0.337569	0.251892	0.634122	0.734922	0.773231	0.594251	1.01678	1.23043	0.493237	0.349982	-0.29729	-0.553247	-0.275302	-0.599547	1.68623	-1.12415	-0.721823	0.590179	0.630262	-0.0102196	-0.843113	1.43978	0.133233	0.581914	-1.19333
A2AE27_Ampd2_31	0.999424	0.699997	0.982766	0.997776	0.991157	0.969891	5.47857	11.3445	7.07015	1.80437	0.475932	1.27326	0.545119	0.762781	0.616003	0.217662	0.0708839	-0.146778	0.04275	0.05775	0.0525	0.017	0.00975	-0.00725	0.283233	0.0733756	0.196329	0.660028	0.896204	0.745889	1.14619	2.04487	1.39997	0.455799	0.134328	-0.334676	-0.165181	-0.0107062	1.08789	-0.0264506	-0.22483	1.1924	-0.508632	0.143074	0.648549	0.363187	-0.0416352	0.502562	0.012971
Q8R307_Vps18_30	0.999424	0.949082	0.993556	0.997776	0.981636	0.953317	0.504932	1.52093	0.46501	1.02082	0.996316	1.98721	-0.0545962	-0.158929	0.0585548	-0.104333	0.113151	0.217484	-0.00675	-0.015	0.00025	-0.00625	0.007	0.01325	0.890239	0.704543	0.898461	0.79053	0.795002	0.632818	-0.142233	-0.392363	0.131402	-0.274186	0.267935	0.495272	-0.0275302	-0.0963558	-0.348124	0.87287	-0.22483	0.0963558	-0.0663434	0.143074	-0.687462	0.103768	0.0749434	0.0396759	-0.518839
P80317_Cct6a_27	0.999424	0.976367	0.982766	0.997776	0.978136	0.959533	0.925046	0.783108	2.98516	1.56864	3.7077	1.76792	-0.111868	0.102323	0.37106	0.214191	0.482929	0.268737	-0.01625	-0.004	0.03425	0.01425	0.0505	0.03625	0.808156	0.835005	0.502903	0.696845	0.425824	0.665592	-0.250562	0.214844	0.698993	0.403161	0.835487	0.447481	-0.344128	1.60593	0.48955	-0.290957	0.402328	0.421557	-0.774006	-0.521197	1.1155	-0.0389129	-0.691145	0	0.0389129
Q9CPY7_Lap3_25	0.999424	0.976357	0.982766	0.997776	0.978136	0.9251	0.573432	0.789336	2.63692	1.45734	2.37137	3.39317	0.104578	-0.186199	0.409154	-0.290777	0.304575	0.595353	0.017	-0.02925	0.04175	-0.04425	0.02475	0.069	0.876308	0.833809	0.544889	0.714934	0.579245	0.457808	0.16045	-0.21646	0.630134	-0.377752	0.575974	0.777544	0.385423	-0.503192	1.12052	0.264506	-0.449661	-0.252934	1.01726	-0.265708	1.38789	0.350216	-2.09842	-0.753843	0.622607
A0A1Y7VL44_Ttc7b_30	0.999424	0.737689	0.982766	0.997776	0.978136	0.891475	11.8499	8.82686	14.8223	2.57989	2.05244	5.42845	0.871675	0.603474	1.12725	-0.268202	0.255572	0.523774	0.065	0.04175	0.08875	-0.02125	0.02375	0.045	0.0653145	0.131013	0.0329438	0.552092	0.623384	0.28652	2.118	1.67296	2.53458	-0.619246	0.509064	1.13627	0.633195	-0.053531	1.19668	-0.238056	-0.141998	0.951514	-0.232202	-0.0613173	-0.0907968	0.25942	-0.183195	-0.542238	-0.894997
B1AU25_Aifm1_25	0.999424	0.814546	0.982766	0.997776	0.976937	0.953317	1.95323	4.98773	2.9738	7.41818	5.96888	2.02279	-0.259191	1.00049	0.50294	1.25968	0.762131	-0.497551	-0.03725	0.1015	0.03575	0.14075	0.073	-0.06775	0.637789	0.317122	0.50422	0.18121	0.252995	0.627654	-0.488308	1.0638	0.696798	1.45782	1.22432	-0.503012	0.302833	0.460367	1.28371	-1.56059	-0.473327	-0.855158	-0.906692	-0.327026	-0.959852	0.337245	3.29751	-0.19838	-0.376158
Q8BGD9_Eif4b_31	0.999424	0.966493	0.982766	0.997776	0.976937	0.873908	1.06618	1.1053	4.47998	0.359182	4.77536	7.98466	0.201943	0.135544	-0.479442	-0.0663985	-0.681385	-0.614987	0.02875	0.01975	-0.03425	-0.007	-0.063	-0.056	0.782316	0.775301	0.356453	0.920623	0.333015	0.15905	0.2853	0.294786	-0.974073	-0.102668	-1.02509	-1.54192	-0.192712	-0.792259	-0.163183	-1.00512	-0.283996	-1.45738	0.862464	1.45118	-0.0648549	0.012971	0.424679	-0.0661265	-0.453984
Q5DTT2_Psd_28	0.999424	0.73434	0.982766	0.997776	0.980018	0.900679	1.66598	9.06714	3.33968	5.6776	1.12376	4.45602	-0.244797	-0.823548	-0.40436	-0.578751	-0.159563	0.419188	-0.02325	-0.0775	-0.0355	-0.05225	-0.01225	0.04	0.6814	0.123961	0.463481	0.270545	0.772013	0.358425	-0.425122	-1.70904	-0.76701	-1.17901	-0.298941	0.970244	0.178947	0.513898	-0.761522	-0.251281	1.21882	-0.542002	-0.0110572	-0.347465	-0.583694	-0.181594	-0.87434	-0.357083	1.2971
Q8BYA0_Tbcd_28	0.999424	0.809677	0.990592	0.99844	0.976937	0.914915	6.56847	5.17012	0.940478	0.0848174	4.90448	3.93599	-0.617561	-0.631369	-0.126385	-0.0138086	0.491176	0.504984	-0.05175	-0.0475	-0.01175	0.00625	0.04	0.03375	0.22037	0.30408	0.80529	0.98066	0.32326	0.404018	-1.32378	-1.09459	-0.254182	-0.0249692	1.04722	0.877594	1.01862	0.192712	-0.304609	-0.145478	0.177498	-0.91538	-0.210087	-0.255489	0.505868	-0.389129	0.22483	-1.60026	-0.415071
Q6NZR5_Skiv2l_28	0.999424	0.742012	0.982766	0.997776	0.978136	0.891475	4.03461	8.60161	2.56353	2.37248	1.58438	5.65964	0.479004	0.768914	0.280649	0.289911	-0.198354	-0.488265	0.04025	0.069	0.0265	0.03075	-0.01375	-0.0445	0.394947	0.137987	0.554175	0.579098	0.694324	0.271666	0.896372	1.63899	0.615317	0.576838	-0.406334	-1.17458	-0.715786	-0.107062	-0.184941	-0.0264506	-0.863821	0.939469	-0.265373	-0.0510978	0.622607	0.181594	0.524604	-0.409985	-0.739346
A0A087WR50_Fn1_26	0.999424	0.937662	0.982766	0.997776	0.97978	0.908546	6.80305	1.93108	7.43983	4.64604	1.21707	4.31919	0.822923	0.197736	0.621193	-0.625187	-0.20173	0.423457	0.06175	0.011	0.04925	-0.04875	-0.0125	0.03625	0.208783	0.64105	0.180309	0.343081	0.755602	0.369897	1.36107	0.483535	1.45739	-1.00443	-0.321267	0.946157	0.371658	0	0.598339	-0.542238	1.75131	0.0843113	0.431232	-1.03218	-0.985794	0.12971	-0.22483	-0.185154	-0.376158
Q6ZQ29-2_Taok2_29	0.999424	0.899716	0.990592	0.997776	0.984181	0.897445	0.205394	2.80418	1.04515	2.74362	0.680707	4.76194	0.0275858	-0.255792	0.110535	-0.283378	0.0829487	0.366326	-0.0035	-0.03225	0.003	-0.02675	0.0065	0.03325	0.953807	0.524303	0.786113	0.531664	0.854927	0.334045	0.0596735	-0.664267	0.27992	-0.652129	0.188351	1.02341	0.0963558	-0.128474	0.0326366	0.211605	0.780989	-0.674491	-0.287488	0.0613173	-0.155652	-0.233478	-0.599547	-0.264506	0.116739
Q8VDC0_Lars2_28	0.999424	0.794942	0.990592	0.997776	0.976937	0.929383	8.92307	5.81891	1.04305	1.89358	5.789	3.3151	-0.778975	-0.532123	-0.131895	0.246852	0.64708	0.400228	-0.069	-0.0575	-0.0175	0.0135	0.0515	0.038	0.128143	0.261884	0.786494	0.646609	0.263694	0.466112	-1.68721	-1.20259	-0.279407	0.475324	1.19499	0.762591	0.275302	-0.503192	-0.315488	1.07125	-0.307662	-0.529957	-1.43744	0.214611	0.207536	-0.441013	-1.09084	0.251281	0.116739
Q9Z1F9_Uba2_30	0.999424	0.898533	0.98281	0.997776	0.982424	0.977445	0.77889	2.85985	2.15794	1.54974	0.872956	0.905975	-0.149153	-0.408676	-0.28995	-0.259524	-0.140798	0.118726	-0.0195	-0.04075	-0.02525	-0.01925	-0.00575	0.0135	0.835817	0.517624	0.608424	0.699884	0.817908	0.811713	-0.21377	-0.675337	-0.531523	-0.398874	-0.237323	0.245654	-0.412954	0.385423	-0.261093	-0.0793519	1.55015	0.168623	-0.685548	-0.838004	0.804201	-0.959852	-0.383044	-0.304182	1.54355
G3X920_Armc8_29	0.999424	0.805252	0.982766	0.997776	0.976937	0.965245	2.12229	5.38487	2.7866	6.60509	4.57452	1.64205	0.243419	-0.410011	-0.243234	-0.65343	-0.486653	0.166777	0.02275	-0.03825	-0.01875	-0.059	-0.0415	0.0175	0.613439	0.28941	0.52643	0.21852	0.348777	0.685165	0.524517	-1.13063	-0.65999	-1.32936	-0.990363	0.41946	-0.316598	0.353305	-0.282851	-0.0661265	-0.638991	1.1924	0.508632	0.572295	-0.0518839	-0.66152	-0.424679	0.158704	0.168623
Q9WTX6_Cul1_25	0.999424	0.939547	0.982766	0.997776	0.976937	0.873908	3.35174	1.77082	9.71628	0.991584	13.1254	10.5343	-0.412082	-0.245907	0.765499	0.166175	1.17758	1.01141	-0.04075	-0.02075	0.063	0.022	0.10375	0.08175	0.462196	0.665147	0.106751	0.795869	0.0486927	0.0884247	-0.770265	-0.448459	1.79979	0.267008	2.29105	1.92107	0.426719	0.749434	0.718006	1.16383	0.272163	0.252934	-1.49273	-0.68471	0.843113	-1.31007	0.00832705	-0.529012	0.622607
Q91YR7_Prpf6_31	0.999424	0.904107	0.982766	0.997776	0.976937	0.934517	0.379282	2.63812	6.02343	2.38262	6.11169	3.04095	-0.0522547	-0.296141	-0.589705	-0.243886	-0.53745	-0.293564	0.00175	-0.0205	-0.04225	-0.02025	-0.044	-0.02375	0.916372	0.544738	0.249837	0.577747	0.244811	0.496483	-0.108198	-0.631094	-1.23349	-0.578933	-1.24745	-0.71004	-0.702021	0.0856496	-0.641854	-0.119028	0.733657	0.0963558	-0.353831	0.296367	-0.220507	0.505868	-0.0915975	-0.396759	0.53181
Q9D394_Rufy3_30	0.999424	0.992202	0.982766	0.997776	0.983958	0.965245	4.06336	0.281273	2.22585	2.93989	0.753304	1.6422	-0.354085	-0.0340997	-0.251221	0.319985	0.102864	-0.217121	-0.029	-0.0025	-0.02125	0.0285	0.00775	-0.02075	0.392341	0.937287	0.598984	0.508173	0.840755	0.685142	-0.901553	-0.081063	-0.545801	0.6909	0.207033	-0.419493	-0.206477	0.428248	-1.05525	0.449661	-0.780989	-0.192712	0.331717	-0.153293	0.907968	-0.544781	0.108252	0.0132253	0.025942
Q14BI2_Grm2_30	0.999424	0.792239	0.982766	0.997776	0.978136	0.977911	1.32381	6.23432	5.0352	4.68134	3.45056	0.826793	0.183827	0.622901	0.533771	0.439074	0.349944	-0.0891299	0.01175	0.048	0.0455	0.03825	0.03375	-0.0045	0.737257	0.237995	0.313675	0.340303	0.451798	0.826648	0.346786	1.27025	1.0697	1.01056	0.787753	-0.225779	-0.220242	0.278361	0.239335	0.581914	0.0118332	0.554046	-0.309602	-0.776686	0.220507	0.376158	-0.0749434	0.714167	0.168623
Q01065_Pde1b_25	0.999424	0.948482	0.982766	0.997776	0.978136	0.9695	7.05507	1.53857	2.46978	5.71723	3.2765	1.31109	-1.34895	-0.203941	-0.484875	1.14501	0.864075	-0.280935	-0.1125	-0.0055	-0.0325	0.109	0.08	-0.029	0.197012	0.701686	0.566268	0.268088	0.470273	0.73942	-1.40159	-0.396383	-0.596292	1.18624	0.755181	-0.343633	-0.963558	-1.71299	2.06699	0.105802	-1.79864	0.831069	-3.48303	0.490539	0.66152	-0.12971	0.749434	-0.661265	-0.025942
Q9D1A2_Cndp2_24	0.999424	0.965929	0.990592	0.997776	0.976937	0.988943	3.64582	1.11868	0.874897	3.59671	4.28364	0.400759	-0.300773	0.173792	0.102981	0.474565	0.403754	-0.0708112	-0.025	0.00475	0.00975	0.03175	0.03475	0.003	0.431934	0.772915	0.817542	0.436847	0.372938	0.911852	-0.82533	0.298037	0.237836	0.81612	0.939339	-0.114008	0.853437	0.0749434	0.0326366	-0.502562	-0.0946654	-0.517913	-0.165858	-0.378124	0.79123	1.42681	-0.907648	-0.568688	0.103768
P59759_Mkl2_31	0.999424	0.998567	0.982766	0.997776	0.976937	0.860925	3.43897	0.0149829	11.9027	3.50244	5.50069	12.4004	-0.327917	-0.00163365	-0.80872	0.326284	-0.480803	-0.807086	-0.02425	0.0025	-0.06425	0.02875	-0.04	-0.06875	0.453005	0.996556	0.0645253	0.446432	0.281794	0.0575389	-0.786727	-0.00444631	-2.11723	0.798541	-1.1475	-2.19087	-0.743316	-0.556723	-0.206699	-0.555463	0.165664	-0.734713	0.0110572	0.419002	0.376158	0.479926	0.349736	-0.0396759	0.428042
Q8R3C7_Ddx19b_25	0.999424	0.793716	0.985248	0.997776	0.978136	0.942313	0.255366	6.16101	1.70434	4.99848	1.68722	2.74409	0.0320618	-0.433268	-0.173451	-0.46533	-0.205512	0.259818	0.00125	-0.03825	-0.01475	-0.0375	-0.016	0.0215	0.942895	0.242047	0.675407	0.316339	0.678076	0.531607	0.0737961	-1.25839	-0.43328	-1.06509	-0.429413	0.65173	-0.454249	-0.321186	0.19582	0.515787	-0.26033	1.04787	0.287488	-0.316806	-0.194565	-0.12971	-0.249811	-0.529012	0.337245
Q8K010_Oplah_28	0.999424	0.636978	0.982766	0.997776	0.978287	0.95021	12.84	15.3829	10.4526	0.738604	1.31557	2.36656	1.18545	1.27847	1.01205	0.0930193	-0.173398	-0.266417	0.092	0.10475	0.081	0.01475	-0.011	-0.02575	0.0520002	0.0289539	0.0901039	0.843606	0.738658	0.579888	2.26135	2.62927	1.90755	0.203443	-0.344506	-0.575209	-0.715786	0.610254	0.130547	0.581914	0.544326	1.04787	-0.342774	0.0510978	0.700433	-0.142681	0.757761	0.357083	0.103768
Q8C052_Map1s_30	0.999424	0.822975	0.982766	0.997776	0.978136	0.873908	0.298864	4.72432	3.99804	2.63743	2.21304	7.51395	-0.0682637	0.459348	-0.59056	0.527611	-0.522296	-1.04991	-0.00425	0.035	-0.0555	0.04125	-0.05125	-0.0925	0.933498	0.336952	0.398287	0.544825	0.600754	0.177258	-0.0859868	1.01823	-0.888531	0.630949	-0.543203	-1.47017	-1.1838	-2.31254	0.380761	0.462886	-0.0236663	-2.55343	1.08361	0.92998	-0.363187	1.28413	0.374717	0.251281	-0.168623
Q8JZP2_Syn3_27	0.999424	0.902432	0.982766	0.997776	0.978287	0.977445	1.47746	2.70169	3.32494	0.716553	1.32252	0.905378	0.381051	0.521599	0.636831	0.140547	0.25578	0.115232	0.0075	0.02675	0.0365	0.02125	0.029	0.00775	0.71163	0.536823	0.465057	0.8479	0.737476	0.811825	0.382488	0.643975	0.764336	0.197774	0.346135	0.245505	-0.385423	-0.428248	0.924705	0.317407	1.86964	-0.180667	-1.00621	-1.27744	0.415071	-0.53181	0.216503	-0.132253	0.778259
Q8C079_Strip1_23	0.999424	0.953928	0.985464	0.997776	0.978136	0.938564	1.69793	1.428	1.53462	0.130619	3.22278	2.85186	-0.229578	-0.204941	0.166059	0.0246366	0.395637	0.371	-0.026	-0.02275	0.00975	0.00525	0.03575	0.0305	0.676406	0.719781	0.702325	0.970372	0.476127	0.518578	-0.43226	-0.371036	0.395104	0.0382573	0.744679	0.673077	0.220242	0.0642372	-0.0435155	0.806744	-0.106499	1.09605	-0.696605	-0.827784	0.843113	-1.37492	-0.274793	0.370309	-0.025942
Q60737_Csnk2a1_22	0.999424	0.91703	0.990592	0.997776	0.978136	0.938564	1.52863	2.39429	0.806238	0.617187	2.14945	2.9293	-0.174291	-0.261549	0.10466	-0.0872574	0.278951	0.366209	-0.0145	-0.0275	0.00975	-0.011	0.02425	0.03525	0.703294	0.576198	0.83057	0.867524	0.609614	0.509413	-0.394104	-0.581422	0.220532	-0.171954	0.529661	0.688288	-0.137651	-0.642372	0.979099	0.529012	-0.591659	0.638357	-0.608147	0.173732	0.79123	-0.389129	-0.64951	-0.489336	0.389129
Q80U63_Mfn2_29	0.999424	0.770953	0.982766	0.997776	0.983958	0.972291	3.76424	7.50384	6.21319	1.62089	0.712751	1.15973	0.638364	0.90809	0.763288	0.269726	0.124924	-0.144802	0.0425	0.06675	0.05925	0.02625	0.01675	-0.0095	0.420316	0.177671	0.239156	0.688511	0.848643	0.765644	0.847309	1.47131	1.2642	0.414965	0.196626	-0.307685	-0.412954	-0.171299	0.511308	0.555463	1.30165	0.674491	-0.950921	-1.04239	0.0907968	-0.12971	-0.0499623	1.1506	0.804201
Q3V1Q3_Adcy2_29	0.999424	0.947316	0.982766	0.997776	0.976937	0.897445	2.20302	1.6102	3.27039	0.515766	5.19351	4.73018	0.242046	0.169283	-0.336648	-0.0727626	-0.578694	-0.505932	0.02425	0.01475	-0.02275	-0.0075	-0.047	-0.0395	0.602141	0.690208	0.470935	0.888021	0.302447	0.336497	0.54157	0.412608	-0.753871	-0.145119	-1.0962	-1.01793	-1.19757	0.385423	-0.228457	-0.19838	-0.74549	0.542002	0.563919	0.715369	-0.233478	-0.168623	0.208176	0.978673	-0.103768
Q9D2N9_Vps33a_25	0.999424	0.865736	0.982766	0.997776	0.976937	0.873908	3.94794	3.55127	3.98602	0.771567	9.16802	9.49157	-0.490633	-0.385561	0.497161	0.105072	0.987794	0.882722	-0.05225	-0.03575	0.03075	0.0185	0.083	0.0645	0.402909	0.441442	0.39939	0.837227	0.121115	0.11242	-0.880697	-0.807804	0.886341	0.211878	1.71809	1.768	0.702021	0.546016	-0.29373	1.60026	-0.425994	0.734713	-1.06149	-0.643832	-0.0778259	-0.466955	0.216503	-0.64804	0.324274
P62196_Psmc5_25	0.999424	0.906395	0.990592	0.997776	0.992	0.970558	1.72859	2.57364	0.767399	0.969399	0.44178	1.2174	-0.171141	-0.288085	-0.108792	-0.116944	0.0623491	0.179293	-0.01775	-0.038	-0.01	-0.01825	0.00775	0.026	0.671647	0.552886	0.838031	0.799945	0.903279	0.755544	-0.439083	-0.618074	-0.210656	-0.261537	0.125116	0.321452	0.0825907	1.18839	-0.641854	-0.436435	0.201164	-0.313156	0.0552861	0	0.518839	-0.350216	-0.95761	0.264506	0.518839
Q8R1B4_Eif3c_29	0.999424	0.906915	0.985248	0.997776	0.978136	0.895003	1.48757	2.54837	1.83027	0.741799	3.55879	4.89653	0.161392	0.251428	-0.18329	0.0900361	-0.344682	-0.434718	0.011	0.01725	-0.0185	0.00825	-0.0295	-0.03775	0.709975	0.556113	0.656105	0.842985	0.440678	0.323852	0.384722	0.612949	-0.461083	0.204263	-0.807955	-1.04651	-0.399188	0.22483	-0.456913	-0.304182	0.236663	-0.590179	0.265373	0.531417	0.765288	0.103768	0.291447	-0.357083	-0.0778259
Q8R081_Hnrnpl_24	0.999424	0.865736	0.982766	0.997776	0.976937	0.95021	1.64866	3.54098	9.41074	1.34706	4.72837	2.33996	-0.233784	-0.467279	-0.795472	-0.233495	-0.561688	-0.328193	-0.0165	-0.05	-0.06425	-0.0315	-0.04775	-0.01625	0.684123	0.442489	0.114532	0.733321	0.336638	0.58345	-0.42124	-0.805955	-1.75472	-0.352195	-1.017	-0.569709	-0.385423	0.0107062	-0.902947	-0.991898	0.425994	-1.36103	0.574976	0.337245	-0.622607	1.18036	-1.15746	-0.357083	0.869055
G3UYG6_Gigyf2_31	0.999424	0.917444	0.990592	0.997776	0.978136	0.955215	1.35217	2.37492	0.649737	4.70162	2.41306	1.91461	-0.31834	0.406752	0.139766	0.725092	0.458105	-0.266987	-0.022	0.038	0.02075	0.062	0.04275	-0.01925	0.732458	0.578772	0.861046	0.338718	0.573712	0.643485	-0.353492	0.577529	0.180331	1.01408	0.584555	-0.479585	-0.357893	0.802965	0.696249	-1.13738	-1.75131	-1.50556	1.18312	0.245269	-0.363187	0.830142	0.433006	0.171929	-2.1013
Q6A068_Cdc5l_27	0.999424	0.636978	0.982766	0.997776	0.983958	0.9695	9.60161	17.0952	8.24149	3.05387	0.736607	1.29873	-0.704521	-0.998472	-0.818228	-0.29395	-0.113706	0.180244	-0.056	-0.07925	-0.06825	-0.02125	-0.01225	0.009	0.109607	0.01952	0.149917	0.495009	0.843994	0.741527	-1.78851	-2.87825	-1.57993	-0.713112	-0.202757	0.340671	0.688256	0.396129	-1.3925	-0.317407	0.414161	-0.228845	-0.652376	0.296367	-0.207536	-0.518839	-0.0249811	-0.595139	0.817171
Q8VE19_Mios_30	0.999424	0.947745	0.985248	0.997776	0.978136	0.924763	0.71372	1.55863	1.70787	0.641821	2.41957	3.41463	0.100725	0.19342	-0.236154	0.092695	-0.336879	-0.429574	0.01275	0.016	-0.0095	0.00525	-0.02225	-0.0275	0.848454	0.698453	0.674859	0.862617	0.572853	0.455551	0.197059	0.400942	-0.434064	0.178398	-0.585891	-0.781385	-1.17003	0.770847	-0.141425	-0.661265	-0.958487	0.734713	0.154801	0.214611	1.03768	-0.220507	-0.208176	-0.0925772	0.0389129
E9PUI5_Fnbp1l_30	0.999424	0.898103	0.982766	0.997776	0.984181	0.983597	1.66372	2.88848	2.40507	1.2894	0.687742	0.618653	-0.237883	-0.391189	-0.316864	-0.153306	-0.0789804	0.0743252	-0.00975	-0.02875	-0.01625	-0.017	-0.0065	0.0105	0.681754	0.514223	0.574769	0.743121	0.853544	0.867231	-0.424617	-0.680959	-0.582994	-0.338677	-0.190172	0.172245	0	0.353305	-0.29373	-0.171929	0.212997	-0.529957	0.530747	-0.0102196	0.700433	-0.142681	-0.491296	-0.476111	0.79123
Q3UM45_Ppp1r7_21	0.999424	0.898103	0.982766	0.997776	0.976937	0.873908	0.608137	2.86731	5.35787	2.26589	6.99396	10.1287	-0.115689	-0.480421	0.797454	-0.364732	0.913143	1.27787	-0.0135	-0.05725	0.069	-0.04175	0.0825	0.12425	0.869333	0.516736	0.291214	0.593486	0.199804	0.0970805	-0.169596	-0.676881	1.12405	-0.554697	1.38764	1.86248	1.56922	1.41322	0.565702	-0.62159	1.06499	-0.180667	-0.751891	-0.858443	0.246449	0.194565	-1.89857	-0.727392	0.856084
Q8VCT3_Rnpep_26	0.999424	0.89718	0.982766	0.997776	0.978136	0.982364	7.18415	2.92714	3.07425	3.30522	1.81135	0.671342	0.783674	0.327242	0.452215	-0.456432	-0.331459	0.124973	0.06375	0.026	0.0405	-0.03575	-0.02325	0.0125	0.191243	0.509666	0.492691	0.467174	0.658969	0.856773	1.42106	0.688512	0.716294	-0.761354	-0.456876	0.185994	-1.34898	-0.717316	1.14228	0.806744	0.366828	1.54169	-0.740834	0.0408782	0.168623	0.479926	-0.14156	-1.12415	-0.713404
Q9DBF1-2_Aldh7a1_22	0.999424	0.794942	0.982766	0.997776	0.989398	0.916594	9.74635	5.78724	8.66947	5.82341	0.530248	3.72519	1.50855	1.02145	1.43925	-0.487093	-0.0692967	0.417797	0.117	0.071	0.10575	-0.044	-0.01125	0.03275	0.106014	0.263801	0.135848	0.261613	0.885065	0.424112	1.81136	1.19777	1.64495	-1.20302	-0.148856	0.839128	0.825907	-0.578135	0.924705	0.727392	0.804656	0.361334	0.530747	0.480319	-0.350216	0.778259	-0.133233	-0.0661265	0.518839
Q9CR16_Ppid_26	0.999424	0.778454	0.982766	0.997776	0.978136	0.951845	6.04553	6.88804	4.84703	0.177157	2.10043	2.16445	0.722	0.687643	0.416085	-0.034357	-0.305915	-0.271558	0.05925	0.046	0.033	-0.01125	-0.02625	-0.015	0.248569	0.204737	0.327564	0.960029	0.616534	0.607513	1.23953	1.37465	1.03762	-0.0516238	-0.51928	-0.533029	0.0137651	-0.428248	0.424276	-0.119028	-1.13598	1.39716	0.740834	0.112415	0.505868	-0.220507	-0.59122	1.28285	-0.752317
P14576_Srp54_29	0.999424	0.705461	0.982766	0.997776	0.996236	0.873908	3.81397	11.042	4.87254	5.19456	0.1738	7.24711	0.648794	1.26383	0.678287	0.615036	0.0294932	-0.585543	0.0485	0.1045	0.0565	0.058	0.008	-0.05	0.41553	0.0786689	0.325646	0.302374	0.960771	0.188491	0.856458	2.00135	1.04202	1.09836	0.0506222	-1.42836	0.123886	0.107062	0.522186	-0.568688	1.39631	0.0843113	-0.99515	-0.419002	0.959852	0.25942	0.632856	0.674491	1.16739
Q68ED2_Grm7_25	0.999424	0.918009	0.990592	0.997776	0.981636	0.977911	2.62851	2.35471	0.932305	0.192851	1.01814	0.830116	-0.280008	-0.254793	-0.134045	0.0252156	0.145963	0.120747	-0.023	-0.021	-0.01225	0.004	0.01075	0.00675	0.545945	0.581472	0.806807	0.956566	0.791017	0.826016	-0.629127	-0.573247	-0.252154	0.0561012	0.273289	0.226618	0.234007	0.0856496	-0.946463	1.08448	0.22483	0.469735	-0.176916	-0.643832	0.441013	-0.648549	-0.174868	0.357083	-0.155652
B1AQZ2_Kif3a_32	0.999424	0.825051	0.990592	0.997776	0.978136	0.916594	3.07068	4.60495	0.956257	1.18123	2.10668	3.74565	0.327664	0.457534	0.116358	0.12987	-0.211306	-0.341176	0.033	0.04625	0.013	0.01525	-0.02	-0.03525	0.493096	0.346342	0.802369	0.761863	0.615648	0.422119	0.716449	0.997499	0.258089	0.313012	-0.520606	-0.842887	0.206477	0.0428248	-0.348124	-0.383534	-0.22483	-0.216801	0.232202	0.572295	0.0518839	-0.285361	0.666164	0.449661	-0.518839
Q8QZT1_Acat1_23	0.999424	0.903854	0.982766	0.997776	0.978136	0.87879	7.15343	2.64338	10.7382	3.44712	2.42618	6.8239	-0.523344	-0.230296	-0.75328	0.293048	-0.229936	-0.522984	-0.04525	-0.02325	-0.06075	0.024	-0.0155	-0.0395	0.1926	0.544079	0.0843678	0.452155	0.571982	0.207783	-1.41625	-0.632153	-1.94909	0.788167	-0.587247	-1.36208	-0.495544	-0.31048	0.0652733	-0.674491	-0.378661	0.156578	0.0331717	-0.306587	0.12971	0.207536	-0.149887	0.489336	0.389129
Q99K85_Psat1_25	0.999424	0.918507	0.982766	0.997776	0.978136	0.994395	1.34952	2.34018	3.99168	1.07745	1.92725	0.279362	0.156462	0.33262	0.380568	0.176158	0.224106	0.0479478	0.0075	0.021	0.0295	0.0155	0.022	0.0065	0.732906	0.583422	0.398871	0.780288	0.641616	0.9377	0.352798	0.570275	0.887357	0.288002	0.482147	0.0804779	-0.0550605	-0.160593	0.859432	0.105802	0.118332	0.542002	-0.807177	0	0.466955	1.38789	-0.133233	-1.16383	0.168623
B2RQF5_Mdga2_27	0.999424	0.82863	0.982766	0.997776	0.978136	0.977911	0.134023	4.51615	3.8072	4.65979	3.97637	0.810932	0.0172563	-0.568685	-0.429633	-0.585941	-0.44689	0.139051	-0.001	-0.05525	-0.04275	-0.05225	-0.04175	0.0105	0.969611	0.353497	0.416179	0.341996	0.400279	0.829673	0.0392424	-0.982078	-0.853873	-1.00682	-0.88443	0.221774	-0.123886	-0.149887	-1.07701	0.714167	0.0118332	0.867202	-0.187973	0.45988	-0.66152	-1.23224	-0.449661	1.1506	0.116739
Q60676_Ppp5c_24	0.999424	0.671244	0.982766	0.986722	0.978136	0.873908	2.87611	12.7521	4.62254	13.8112	2.08468	8.17502	0.45313	1.52967	0.713913	1.07654	0.260783	-0.815755	0.0375	0.12925	0.06875	0.09375	0.03125	-0.0625	0.515691	0.0530631	0.344942	0.0415799	0.618774	0.152229	0.678451	2.2499	0.998942	2.40056	0.515933	-1.57088	-0.660726	0.974264	0.206699	-0.529012	0.283996	-0.120445	-0.530747	-0.68471	0.907968	0.324274	0.474642	1.54736	0.609636
O35737_Hnrnph1_22	0.999424	0.823584	0.982766	0.997776	0.999055	0.973195	3.10628	4.69552	2.47254	1.22434	0.0621745	1.12969	-0.275637	-0.408392	-0.267333	-0.132755	0.00830422	0.141059	-0.0255	-0.04375	-0.0215	-0.01625	0.004	0.02025	0.489072	0.339194	0.565908	0.754338	0.985786	0.770959	-0.723333	-1.01324	-0.59682	-0.323289	0.018335	0.300467	-0.192712	0.899321	-0.533065	0.0132253	0.212997	0.204756	0.154801	-0.419002	0.246449	0.168623	-0.766088	-0.0264506	0.479926
P16332_Mut_25	0.999424	0.727343	0.982766	0.997776	0.983958	0.980925	6.70595	9.35398	6.54103	1.99821	0.724687	0.709515	-1.33105	-1.73949	-1.53663	-0.40844	-0.205585	0.202855	-0.0905	-0.11525	-0.12125	-0.02275	-0.03075	-0.008	0.213503	0.116038	0.221767	0.631217	0.846314	0.849275	-1.34638	-1.75281	-1.31693	-0.498003	-0.199744	0.195885	2.34007	-1.94853	-0.826795	-1.62671	-1.44365	-0.987647	-0.187973	1.37964	-2.20507	-0.739346	0.890994	-0.819969	-1.12847
A0A0A6YX73_Prkar2a_22	0.999424	0.998567	0.982766	0.997776	0.976937	0.873908	1.72437	0.0239853	7.87705	2.14918	11.7026	10.2054	-0.218957	0.00313631	0.716249	0.222093	0.935206	0.713113	-0.03075	-0.0115	0.0515	0.02125	0.08225	0.061	0.6723	0.994492	0.16304	0.609652	0.0675682	0.0953803	-0.438145	0.00711052	1.52454	0.530166	2.08738	1.87303	1.01862	0.728022	0.446034	0.19838	0.402328	-0.204756	-0.729777	-0.817565	0.103768	-0.12971	-0.316428	-0.119028	-0.12971
P54775_Psmc4_28	0.999424	0.699997	0.985627	0.997776	0.978136	0.892462	5.18572	11.2095	1.44712	3.41527	1.6857	4.94655	-0.505056	-0.899198	-0.227079	-0.394142	0.277977	0.672119	-0.04725	-0.0825	-0.01825	-0.03325	0.029	0.06225	0.302989	0.0756928	0.716619	0.455484	0.678312	0.320144	-1.09704	-2.02519	-0.375097	-0.782173	0.429075	1.05512	0.165181	1.69158	-0.989978	-0.277731	0.650824	-0.264979	0.0110572	-0.91976	0.350216	-0.648549	-0.782742	-1.01835	0.466955
P24549_Aldh1a1_23	0.999424	0.993948	0.994326	0.997776	0.976937	0.999059	5.36137	0.178465	0.217849	5.83166	5.12461	0.0907	-1.26043	0.0330245	0.0544893	1.29346	1.31492	0.0214648	-0.112	0.0025	0.015	0.1165	0.127	0.0105	0.29098	0.95974	0.951076	0.261117	0.307283	0.979332	-1.12708	0.0520065	0.063163	1.20531	1.08513	0.0266736	-0.495544	-0.513898	2.66533	-0.449661	-1.68031	2.04756	-3.44985	-0.970858	-0.207536	1.37492	-0.0999246	0.0529012	-1.24521
Q60967_Papss1_25	0.999424	0.718009	0.994326	0.997776	0.976937	0.860925	3.2907	9.96619	0.230885	4.88926	4.16953	12.525	-0.580397	-1.24302	0.0482803	-0.662625	0.628677	1.2913	-0.0435	-0.0985	0.00025	-0.053	0.04375	0.09675	0.468738	0.100782	0.948225	0.324395	0.382867	0.0559108	-0.758841	-1.84328	0.0668439	-1.04642	0.919074	2.20889	1.12874	-0.685197	0.271972	1.29608	0.556159	-1.26467	-0.79612	1.00152	-0.285361	-1.58246	-0.174868	-1.11093	-1.37492
G3X8X7_Vps16_29	0.999475	0.993948	0.982766	0.997776	0.976937	0.878736	0.0257767	0.163284	6.34696	0.136994	6.44233	6.83953	0.00340899	0.0199357	0.548001	0.0165267	0.544592	0.528066	-0.00625	-0.00275	0.03725	0.0055	0.0435	0.038	0.994082	0.9631	0.231902	0.968948	0.226865	0.207037	0.00763974	0.0476584	1.28562	0.0400962	1.30051	1.36455	0.344128	0.128474	0.282851	0.793519	-0.390495	-0.674491	0.353831	0.0817565	-0.324274	-0.025942	0.249811	-0.462886	-0.220507
D3Z4U5_Jakmip1_30	0.999424	0.735753	0.982766	0.997776	0.976937	0.985993	1.93928	9.01879	7.83104	5.01935	4.15414	0.55308	-0.218615	-0.726809	-0.656358	-0.508194	-0.437743	0.0704514	-0.0155	-0.0585	-0.05575	-0.041	-0.04025	0.00075	0.639841	0.125349	0.164777	0.314822	0.384226	0.880424	-0.48529	-1.70179	-1.51751	-1.06865	-0.916329	0.154967	-0.688256	-0.374717	-0.315488	0.462886	-0.496993	0.228845	0.132687	0.970858	0	-1.01174	0.158214	-0.343858	0.181594
Q80SW1_Ahcyl1_28	0.999424	0.947745	0.985248	0.997776	0.978136	0.918207	0.536937	1.58057	1.82706	0.777563	2.24029	3.67423	0.0726689	0.182028	-0.195634	0.109359	-0.268302	-0.377662	0.00575	0.014	-0.01275	0.01025	-0.0185	-0.02875	0.883703	0.694934	0.656589	0.836072	0.596995	0.429118	0.150773	0.405914	-0.46038	0.213407	-0.548751	-0.829743	-0.344128	-0.588841	0.369882	-0.317407	-0.0236663	1.05991	-0.342774	-0.500758	-0.311303	0.998765	-0.149887	0.0925772	-0.155652
O88704_Hcn1_28	0.999424	0.699997	0.982766	0.997776	0.982155	0.916262	6.7708	11.1676	4.08517	2.94984	0.901619	3.82385	0.560053	0.896721	0.433834	0.336668	-0.126219	-0.462887	0.0435	0.0755	0.03475	0.034	-0.00875	-0.04275	0.210339	0.0764255	0.390376	0.507009	0.812528	0.414586	1.35596	2.01908	0.904169	0.692849	-0.24449	-0.857202	-0.371658	-0.93144	0.859432	-0.304182	-0.556159	0.517913	-0.409117	0.204391	-0.66152	0.830142	0.59122	0.343858	-0.726375
Q80U95_Ube3c_27	0.999424	0.900554	0.982766	0.997776	0.976937	0.889059	8.3188	2.77693	3.21625	3.48246	11.512	5.94428	-0.742228	-0.308503	0.328387	0.433725	1.07062	0.63689	-0.0655	-0.03325	0.023	0.03425	0.0885	0.05425	0.147272	0.527603	0.476842	0.448491	0.0705993	0.254432	-1.59593	-0.658858	0.743554	0.794799	2.05997	1.22121	1.11497	0.385423	-0.326366	0.383534	-1.68031	-0.216801	-0.674491	-0.153293	0.830142	-0.752317	-0.657837	-0.409985	-0.207536
P15105_Glul_23	0.999424	0.976851	0.982766	0.997776	0.999055	0.95287	3.17872	0.728338	4.31015	1.66714	0.055365	2.05735	0.44565	0.137694	0.454356	-0.307956	0.00870636	0.316663	0.027	-0.0115	0.0305	-0.0365	0.0035	0.04	0.480982	0.845602	0.370668	0.681217	0.987333	0.62268	0.73728	0.200844	0.944212	-0.425347	0.0163395	0.510323	0.385423	0.406836	-0.163183	0.0925772	1.24248	0.638357	-0.652376	-0.541637	0.025942	1.41384	-1.48221	-0.502562	0.168623
Q5SWP3_Nacad_25	0.999475	0.916218	0.982766	0.997776	0.977711	0.873908	0.0254395	2.40462	5.70042	1.44166	4.06307	9.09935	0.00511685	0.250753	-0.66571	0.245636	-0.670827	-0.916463	0.0085	0.026	-0.04475	0.0195	-0.05325	-0.07275	0.994159	0.574828	0.269128	0.71752	0.392368	0.123045	0.00754027	0.583552	-1.18076	0.374142	-0.900034	-1.7098	-1.66558	0.546016	-0.282851	-0.661265	-1.76314	0.602224	0.840349	0.940199	0.894997	0.181594	0.433006	0.0925772	-0.116739
Q8CFR5_Dtna_27	0.999424	0.906395	0.990592	0.997776	0.976937	0.929383	8.52825	2.55715	0.93454	3.25791	8.10581	3.26762	0.646621	0.296126	-0.129903	-0.350495	-0.776524	-0.426029	0.05225	0.02725	-0.0085	-0.023	-0.06075	-0.03775	0.140338	0.55499	0.806392	0.47229	0.154675	0.471236	1.62769	0.61473	-0.252709	-0.75235	-1.55883	-0.753573	-1.36275	-0.107062	0.554823	-0.542238	0.22483	0.445646	0.774006	0.204391	-0.687462	0.66152	0.682818	-0.409985	0.4021
P54823_Ddx6_25	0.999424	0.636978	0.982766	0.997776	0.981636	0.876236	3.81798	15.4007	6.18685	7.71847	1.00062	6.9551	-0.340118	-0.976873	-0.449902	-0.636755	-0.109784	0.526971	-0.028	-0.08625	-0.0355	-0.05625	-0.0075	0.04875	0.415147	0.0288356	0.240611	0.169103	0.794216	0.2016	-0.857022	-2.63185	-1.2599	-1.5037	-0.268991	1.38272	-0.0412954	0.0107062	-0.152304	0.158704	0.331329	0.662446	-0.221145	-0.357684	-0.025942	-0.505868	-0.899321	-0.700941	0.726375
Q921F4_Hnrnpll_23	0.999424	0.974244	0.982766	0.999475	0.976937	0.889059	1.14681	0.954739	4.90634	0.0544871	6.94927	5.89543	0.162546	0.153033	-0.527348	-0.00951259	-0.689894	-0.680381	0.01075	-0.00525	-0.046	-0.014	-0.05675	-0.04275	0.767926	0.80265	0.323122	0.987532	0.201871	0.25731	0.304783	0.257956	-1.04776	-0.0160952	-1.38064	-1.21325	-0.399188	-0.256949	-0.369882	-1.36221	0.496993	-0.903336	0.552861	0.22483	0.233478	1.15442	-1.1075	0.0529012	0.492897
Q3UHQ6_Dopey2_25	0.999424	0.974244	0.985248	0.997776	0.978136	0.974471	0.865833	0.90586	1.88383	2.29954	3.34854	1.09542	-0.112665	0.11391	0.245222	0.226575	0.357887	0.131312	-0.00425	0.01675	0.02875	0.023	0.033	0.01	0.81925	0.811735	0.648063	0.588905	0.462536	0.777066	-0.23576	0.245791	0.47278	0.561714	0.768557	0.292193	-0.0275302	1.18839	0.0652733	-0.105802	-0.378661	0.0481779	-0.420175	0.439441	0.376158	-0.298332	0.424679	0.0925772	-0.622607
A0A0A0MQF6_Gapdh_25	0.999424	0.917444	0.982766	0.997776	0.978136	0.99707	0.849323	2.37692	2.49115	3.26235	3.50708	0.199079	-0.121161	0.338815	0.304497	0.459975	0.425658	-0.0343172	-0.01425	0.01425	0.0295	0.0305	0.04375	0.01325	0.822371	0.578507	0.563489	0.471808	0.445956	0.955195	-0.231607	0.577879	0.600616	0.753196	0.798325	-0.0578443	-0.578135	0.62096	0.870311	0.449661	-0.070999	0.638357	0.165858	-1.07305	0.220507	1.16739	-0.932629	1.0448	0.363187
P06837_Gap43_28	0.999424	0.889998	0.982766	0.997776	0.978136	0.860925	1.33546	3.09002	8.58383	3.51329	2.2974	16.4749	-0.396926	0.482618	-0.983865	0.879545	-0.586939	-1.46648	-0.0285	0.04875	-0.0855	0.07925	-0.057	-0.13625	0.735282	0.490906	0.138553	0.445319	0.589196	0.0225171	-0.349586	0.720303	-1.63163	0.800995	-0.560826	-2.77488	-1.37651	-1.23121	-0.598339	-0.449661	-2.26014	-2.4089	1.6033	1.75776	-0.4021	0.246449	1.59879	0.767068	-1.43978
A0A140LHL5_Sirt2_22	0.999424	0.636978	0.982766	0.986722	0.976937	0.998881	1.0304	15.0708	7.82977	11.6328	7.62958	0.144173	-0.185671	1.39859	1.358	1.58426	1.54367	-0.0405934	-0.03025	0.12675	0.1165	0.159	0.14675	-0.01225	0.788787	0.0311114	0.164825	0.0686632	0.172601	0.967348	-0.276555	2.58409	1.51778	2.08573	1.48721	-0.0421486	-0.523074	-0.289067	3.54652	-0.132253	0.0473327	0.216801	-2.62056	-1.21613	0.441013	0.687462	1.9402	-0.304182	-0.583694
Q6P542_Abcf1_28	0.999424	0.762988	0.985627	0.997776	0.996236	0.940507	2.19212	7.63851	1.43444	3.19254	0.180832	2.79343	0.267522	0.660634	0.231493	0.393112	-0.0360291	-0.429141	0.02375	0.047	0.02375	0.02525	-1.38778e-17	-0.02525	0.603653	0.172246	0.718714	0.479453	0.959217	0.525602	0.539278	1.49186	0.372176	0.739849	-0.0526301	-0.661573	0.0688256	1.44534	-0.772401	-1.24318	-1.24248	0.156578	0.309602	0.419002	0.830142	0.674491	-0.474642	0.185154	-0.66152
A0A0A6YWX1_Usp19_28	0.999424	0.793716	0.982766	0.997776	0.978136	0.976593	7.53255	5.89339	6.81341	2.79645	1.80961	0.952176	0.807349	0.43539	0.541692	-0.371959	-0.265657	0.106302	0.061	0.02775	0.04025	-0.03125	-0.02075	0.0105	0.1765	0.257431	0.208285	0.525237	0.659233	0.803124	1.4753	1.2148	1.3597	-0.662632	-0.456493	0.257133	-0.137651	-0.31048	0.58746	0.515787	-0.0118332	1.93916	0.0663434	-0.275928	0.324274	-0.233478	-0.191522	0.330633	-0.453984
E9Q8V6_Dennd4a_27	0.999424	0.991033	0.993556	0.997776	0.983966	0.999697	0.415823	0.295511	0.248424	0.796227	0.709018	0.0299472	0.06487	-0.0447806	-0.0402243	-0.109651	-0.105094	0.0045563	0.00775	0.0015	-0.0065	-0.00425	-0.01425	-0.01	0.908694	0.934219	0.944403	0.832487	0.849373	0.993128	0.118181	-0.0850388	-0.0717861	-0.218157	-0.195665	0.00886628	0.61943	-0.653078	-0.435155	0.727392	0.863821	0.156578	-0.729777	0.388343	0.635578	-0.103768	0.383044	-0.674491	0.674491
Q8CH18_Ccar1_30	0.999424	0.72486	0.982766	0.997776	0.976937	0.985198	1.94031	9.57654	8.06939	5.64409	4.56134	0.594976	-0.188214	-0.683561	-0.613196	-0.495347	-0.424982	0.0703654	-0.01225	-0.0605	-0.0475	-0.04625	-0.03525	0.011	0.63969	0.110242	0.155977	0.272641	0.349837	0.871972	-0.485512	-1.78503	-1.55384	-1.17347	-0.988069	0.16603	-0.454249	0.417542	-0.315488	-0.436435	-0.366828	0.216801	0.51969	0.541637	-0.220507	0.311303	-0.499623	-0.661265	0.103768
Q8CGF7_Tcerg1_32	0.999424	0.803389	0.982766	0.997776	0.976937	0.94423	1.30671	5.49172	7.52679	4.80905	6.99165	2.508	-0.152954	-0.511528	-0.785418	-0.358574	-0.632463	-0.27389	-0.01125	-0.04425	-0.06325	-0.031	-0.052	-0.021	0.740166	0.282376	0.176735	0.330441	0.19991	0.561307	-0.342774	-1.14847	-1.47081	-1.03263	-1.38728	-0.604208	-0.123886	0.438954	-0.968221	-0.965448	0.248497	0.228845	0.331717	0.102196	-0.246449	0.116739	-0.208176	-0.185154	0.570723
[truncated: 7,004 more rows]
[truncated: 81 more columns]

## Sheet: Class vector
Column	Experiment
log2_TMT_132C_MeanMulti.all.16_median	K1431M
log2_TMT_133N_MeanMulti.all.16_median	K1431M
log2_TMT_133C_MeanMulti.all.16_median	K1431M
log2_TMT_134N_MeanMulti.all.16_median	K1431M
log2_TMT_128C_MeanMulti.all.16_median	K1918X
log2_TMT_129N_MeanMulti.all.16_median	K1918X
log2_TMT_129C_MeanMulti.all.16_median	K1918X
log2_TMT_130N_MeanMulti.all.16_median	K1918X
[truncated: 8 more rows]

## Sheet: Description of table header
ColumnHeader	Description	Source
[truncated: 131 more rows]
